# Supplementary material for: Errors Disrupt Subsequent Early Attentional Processes
Source: PLoS One. 2016 Apr 6;11(4):e0151843. doi: 10.1371/journal.pone.0151843 (PMC4822836; doi:10.1371/journal.pone.0151843)
Supplement: S1 Dataset — (CSV) [file pone.0151843.s001.csv]

ppn	respmap_flanker	respmap_discrimination	stimmap_frequentie	age	i	break	RT	RE	target	flanker	Respons	XR	corr	prevcorr	quick	prevquick	slow	prevslow	congruent	prevcongruent	stim_discrimintion	frequency	resp_discrimination	rt_discrimination	re_discrimination	corr_discrimination	slow_discrimination	quick_discrimination	jitter	intertrial-interval
1	0	0	1	26	0	1	396	101	2	0	1	2	0	-1	0	-1	0	-1	0	-1	2	75	3	950	98	1	0	0	231	0
1	0	0	1	26	1	0	490	94	2	0	1	2	0	0	0	0	0	0	0	0	2	75	3	321	92	1	0	0	2	0
1	0	0	1	26	2	0	319	103	0	2	1	1	1	0	0	0	0	0	0	0	1	25	4	381	95	1	0	0	66	0
1	0	0	1	26	3	0	791	6	2	1	1	2	0	1	0	0	0	0	0	0	2	75	3	658	104	1	0	0	86	0
1	0	0	1	26	4	0	796	96	3	2	2	2	1	0	0	0	0	0	1	0	2	75	3	678	96	1	0	0	223	0
1	0	0	1	26	5	0	555	89	2	1	1	2	0	1	0	0	0	0	0	1	1	25	4	511	103	1	0	0	296	0
1	0	0	1	26	6	0	417	96	0	2	1	1	1	0	0	0	0	0	0	0	2	75	3	602	107	1	0	0	2	0
1	0	0	1	26	7	0	488	6	2	2	1	2	0	1	0	0	0	0	1	0	2	75	3	351	193	1	0	0	148	0
1	0	0	1	26	8	0	375	9	0	2	1	1	1	0	0	0	0	0	0	1	1	25	4	434	98	1	0	0	68	0
1	0	0	1	26	9	0	462	100	1	0	1	1	1	1	0	0	0	0	1	0	2	75	3	549	92	1	0	0	138	0
1	0	0	1	26	10	0	381	6	2	0	1	2	0	1	0	0	0	0	0	1	2	75	3	424	98	1	0	0	85	0
1	0	0	1	26	11	0	611	95	1	2	1	1	1	0	0	0	0	0	0	0	2	75	3	517	101	1	0	0	37	0
1	0	0	1	26	12	0	481	6	3	3	1	2	0	1	0	0	0	0	1	0	1	25	4	584	90	1	0	0	24	0
1	0	0	1	26	13	0	565	103	2	1	1	2	0	0	0	0	0	0	0	1	2	75	3	425	9	1	0	0	104	0
1	0	0	1	26	14	0	642	95	2	1	1	2	0	0	0	0	0	0	0	0	1	25	4	467	102	1	0	0	19	0
1	0	0	1	26	15	0	464	101	1	0	1	1	1	0	0	0	0	0	1	0	2	75	3	520	97	1	0	0	41	0
1	0	0	1	26	16	0	484	97	2	2	1	2	0	1	0	0	0	0	1	1	2	75	3	379	94	1	0	0	238	0
1	0	0	1	26	17	0	751	95	3	2	2	2	1	0	0	0	0	0	1	1	1	25	3	715	102	0	0	0	144	0
1	0	0	1	26	18	0	1006	6	1	2	0	1	0	1	0	0	1	0	0	1	2	75	3	965	96	1	0	0	232	0
1	0	0	1	26	19	0	665	95	3	3	1	2	0	0	0	0	0	1	1	0	2	75	3	489	98	1	0	0	19	0
1	0	0	1	26	20	0	1006	6	1	3	0	1	0	0	0	0	1	0	0	1	2	75	3	663	94	1	0	0	87	0
1	0	0	1	26	21	0	993	95	3	3	1	2	0	0	0	0	0	1	1	0	2	75	3	468	10	1	0	0	129	0
1	0	0	1	26	22	0	556	94	3	2	2	2	1	0	0	0	0	0	1	1	2	75	3	464	95	1	0	0	68	0
1	0	0	1	26	23	0	699	94	1	2	1	1	1	1	0	0	0	0	0	1	1	25	4	793	9	1	0	0	254	0
1	0	0	1	26	24	0	765	9	2	0	1	2	0	1	0	0	0	0	0	0	2	75	3	440	96	1	0	0	255	0
1	0	0	1	26	25	0	460	105	1	0	1	1	1	0	0	0	0	0	1	0	2	75	3	596	96	1	0	0	61	0
1	0	0	1	26	26	0	607	98	0	3	1	1	1	1	0	0	0	0	0	1	2	75	3	625	97	1	0	0	82	0
1	0	0	1	26	27	0	555	6	2	2	1	2	0	1	0	0	0	0	1	0	2	75	3	336	9	1	0	0	147	0
1	0	0	1	26	28	0	471	8	2	1	1	2	0	0	0	0	0	0	0	1	2	75	3	399	94	1	0	0	221	0
1	0	0	1	26	29	0	468	95	1	1	1	1	1	0	0	0	0	0	1	0	2	75	3	459	96	1	0	0	184	0
1	0	0	1	26	30	0	466	94	0	2	1	1	1	1	0	0	0	0	0	1	2	75	3	425	101	1	0	0	143	0
1	0	0	1	26	31	0	497	98	2	1	1	2	0	1	0	0	0	0	0	0	2	75	3	456	101	1	0	0	14	0
1	0	0	1	26	32	0	772	92	0	3	2	1	0	0	0	0	0	0	0	0	2	75	3	608	102	1	0	0	136	0
1	0	0	1	26	33	0	1006	6	1	1	0	1	0	0	0	0	1	0	1	0	2	75	0	1006	6	0	1	0	226	0
1	0	0	1	26	34	0	1006	6	3	3	0	2	0	0	0	0	1	1	1	1	2	75	3	416	103	1	0	0	163	0
1	0	0	1	26	35	0	487	6	1	2	1	1	1	0	0	0	0	1	0	1	2	75	3	477	94	1	0	0	61	0
1	0	0	1	26	36	0	488	6	0	2	1	1	1	1	0	0	0	0	0	0	2	75	3	351	9	1	0	0	27	0
1	0	0	1	26	37	0	636	6	2	3	2	2	1	1	0	0	0	0	1	0	2	75	3	333	95	1	0	0	286	0
1	0	0	1	26	38	0	511	99	2	0	1	2	0	1	0	0	0	0	0	1	2	75	3	309	90	1	0	0	14	0
1	0	0	1	26	39	0	482	95	0	0	1	1	1	0	0	0	0	0	1	0	2	75	3	361	9	1	0	0	222	0
1	0	0	1	26	40	0	398	9	2	2	1	2	0	1	0	0	0	0	1	1	1	25	4	536	95	1	0	0	37	0
1	0	0	1	26	41	0	484	6	1	0	1	1	1	0	0	0	0	0	1	1	2	75	3	779	97	1	0	0	286	0
1	0	0	1	26	42	0	525	94	3	3	1	2	0	1	0	0	0	0	1	1	2	75	3	483	95	1	0	0	211	0
1	0	0	1	26	43	0	488	97	1	1	1	1	1	0	0	0	0	0	1	1	2	75	3	495	94	1	0	0	15	0
1	0	0	1	26	44	0	700	9	2	3	1	2	0	1	0	0	0	0	1	1	2	75	3	426	9	1	0	0	230	0
1	0	0	1	26	45	0	622	99	3	1	1	2	0	0	0	0	0	0	0	1	2	75	3	447	95	1	0	0	253	0
1	0	0	1	26	46	0	451	96	0	0	1	1	1	0	0	0	0	0	1	0	1	25	4	523	102	1	0	0	98	0
1	0	0	1	26	47	0	677	10	2	3	2	2	1	1	0	0	0	0	1	1	2	75	3	516	94	1	0	0	244	0
1	0	0	1	26	48	0	648	95	3	1	2	2	1	1	0	0	0	0	0	1	2	75	3	392	101	1	0	0	300	0
1	0	0	1	26	49	0	410	94	2	2	1	2	0	1	0	0	0	0	1	0	1	25	3	388	9	0	0	0	209	0
1	0	0	1	26	50	0	538	95	2	1	1	2	0	0	0	0	0	0	0	1	2	75	3	686	93	1	0	0	155	0
1	0	0	1	26	51	0	566	97	3	0	1	2	0	0	0	0	0	0	0	0	2	75	3	585	6	1	0	0	158	0
1	0	0	1	26	52	0	497	104	0	2	1	1	1	0	0	0	0	0	0	0	2	75	3	503	97	1	0	0	129	0
1	0	0	1	26	53	0	784	104	3	3	1	2	0	1	0	0	0	0	1	0	2	75	3	474	94	1	0	0	151	0
1	0	0	1	26	54	0	770	97	2	1	1	2	0	0	0	0	0	0	0	1	2	75	3	397	94	1	0	0	175	0
1	0	0	1	26	55	0	468	9	1	2	1	1	1	0	0	0	0	0	0	0	2	75	3	571	96	1	0	0	168	0
1	0	0	1	26	56	0	498	95	2	2	1	2	0	1	0	0	0	0	1	0	2	75	3	361	6	1	0	0	62	0
1	0	0	1	26	57	0	516	99	3	0	1	2	0	0	0	0	0	0	0	1	1	25	4	569	6	1	0	0	277	0
1	0	0	1	26	58	0	476	96	1	2	1	1	1	0	0	0	0	0	0	0	2	75	3	516	9	1	0	0	190	0
1	0	0	1	26	59	0	554	94	2	0	1	2	0	1	0	0	0	0	0	0	2	75	3	478	94	1	0	0	239	0
1	0	0	1	26	60	0	450	95	0	0	1	1	1	0	0	0	0	0	1	0	1	25	4	570	6	1	0	0	196	0
1	0	0	1	26	61	0	464	9	1	2	1	1	1	1	0	0	0	0	0	1	2	75	3	456	96	1	0	0	106	0
1	0	0	1	26	62	0	529	100	2	3	1	2	0	1	0	0	0	0	1	0	1	25	4	662	6	1	0	0	169	0
1	0	0	1	26	63	0	525	97	0	3	1	1	1	0	0	0	0	0	0	1	2	75	3	467	95	1	0	0	148	0
1	0	0	1	26	64	0	442	9	0	0	1	1	1	1	0	0	0	0	1	0	2	75	3	755	97	1	0	0	232	0
1	0	0	1	26	65	0	503	94	2	1	1	2	0	1	0	0	0	0	0	1	2	75	3	557	95	1	0	0	71	0
1	0	0	1	26	66	0	425	95	0	0	1	1	1	0	0	0	0	0	1	0	2	75	3	578	102	1	0	0	216	0
1	0	0	1	26	67	0	535	94	3	2	1	2	0	1	0	0	0	0	1	1	1	25	4	524	94	1	0	0	68	0
1	0	0	1	26	68	0	391	98	2	0	1	2	0	0	0	0	0	0	0	1	2	75	3	434	6	1	0	0	189	0
1	0	0	1	26	69	0	504	93	2	3	1	2	0	0	0	0	0	0	1	0	2	75	3	526	100	1	0	0	28	0
1	0	0	1	26	70	1	745	101	2	2	2	2	1	-1	0	-1	0	-1	1	-1	2	75	3	422	9	1	0	0	29	0
1	0	0	1	26	71	0	466	97	1	3	2	1	0	1	0	0	0	0	0	1	2	75	3	618	102	1	0	0	237	0
1	0	0	1	26	72	0	510	102	0	2	1	1	1	0	0	0	0	0	0	0	1	25	4	500	96	1	0	0	242	0
1	0	0	1	26	73	0	472	99	0	3	1	1	1	1	0	0	0	0	0	0	2	75	3	464	102	1	0	0	33	0
1	0	0	1	26	74	0	524	96	3	1	1	2	0	1	0	0	0	0	0	0	1	25	4	657	102	1	0	0	215	0
1	0	0	1	26	75	0	519	97	1	1	1	1	1	0	0	0	0	0	1	0	2	75	3	412	6	1	0	0	66	0
1	0	0	1	26	76	0	711	6	2	2	2	2	1	1	0	0	0	0	1	1	1	25	4	501	99	1	0	0	210	0
1	0	0	1	26	77	0	426	92	0	0	1	1	1	1	0	0	0	0	1	1	2	75	3	404	96	1	0	0	146	0
1	0	0	1	26	78	0	475	97	2	0	1	2	0	1	0	0	0	0	0	1	2	75	3	563	90	1	0	0	195	0
1	0	0	1	26	79	0	680	99	3	2	1	2	0	0	0	0	0	0	1	0	2	75	3	439	96	1	0	0	99	0
1	0	0	1	26	80	0	449	97	0	2	1	1	1	0	0	0	0	0	0	1	2	75	3	425	6	1	0	0	8	0
1	0	0	1	26	81	0	503	97	1	1	1	1	1	1	0	0	0	0	1	0	2	75	3	477	94	1	0	0	113	0
1	0	0	1	26	82	0	454	9	0	2	1	1	1	1	0	0	0	0	0	1	2	75	3	414	6	1	0	0	281	0
1	0	0	1	26	83	0	432	101	0	1	1	1	1	1	0	0	0	0	1	0	1	25	4	649	102	1	0	0	208	0
1	0	0	1	26	84	0	575	93	3	0	1	2	0	1	0	0	0	0	0	1	2	75	3	450	97	1	0	0	149	0
1	0	0	1	26	85	0	554	95	0	0	1	1	1	0	0	0	0	0	1	0	2	75	3	734	97	1	0	0	201	0
1	0	0	1	26	86	0	723	6	2	0	2	2	1	1	0	0	0	0	0	1	2	75	3	529	6	1	0	0	277	0
1	0	0	1	26	87	0	596	96	2	0	2	2	1	1	0	0	0	0	0	0	2	75	3	470	95	1	0	0	188	0
1	0	0	1	26	88	0	652	96	3	1	1	2	0	1	0	0	0	0	0	0	2	75	3	540	6	1	0	0	187	0
1	0	0	1	26	89	0	562	96	0	1	1	1	1	0	0	0	0	0	1	0	2	75	3	406	6	1	0	0	6	0
1	0	0	1	26	90	0	899	94	3	3	2	2	1	1	0	0	0	0	1	1	2	75	3	441	97	1	0	0	120	0
1	0	0	1	26	91	0	770	89	3	3	2	2	1	1	0	0	0	0	1	1	2	75	3	334	93	1	0	0	163	0
1	0	0	1	26	92	0	724	95	2	2	2	2	1	1	0	0	0	0	1	1	1	25	4	514	100	1	0	0	72	0
1	0	0	1	26	93	0	493	96	0	1	1	1	1	1	0	0	0	0	1	1	2	75	3	420	105	1	0	0	207	0
1	0	0	1	26	94	0	665	100	3	2	1	2	0	1	0	0	0	0	1	1	1	25	4	648	9	1	0	0	30	0
1	0	0	1	26	95	0	629	104	1	3	1	1	1	0	0	0	0	0	0	1	2	75	3	518	101	1	0	0	23	0
1	0	0	1	26	96	0	803	96	2	2	2	2	1	1	0	0	0	0	1	0	2	75	3	445	9	1	0	0	297	0
1	0	0	1	26	97	0	526	94	3	1	1	2	0	1	0	0	0	0	0	1	2	75	3	372	94	1	0	0	96	0
1	0	0	1	26	98	0	397	6	1	0	1	1	1	0	0	0	0	0	1	0	1	25	4	520	97	1	0	0	184	0
1	0	0	1	26	99	0	526	101	3	0	1	2	0	1	0	0	0	0	0	1	2	75	3	307	6	1	0	0	195	0
1	0	0	1	26	100	0	489	92	0	2	1	1	1	0	0	0	0	0	0	0	1	25	4	544	99	1	0	0	55	0
1	0	0	1	26	101	0	540	6	1	1	1	1	1	1	0	0	0	0	1	0	2	75	3	352	100	1	0	0	89	0
1	0	0	1	26	102	0	395	101	1	3	1	1	1	1	0	0	0	0	0	1	2	75	3	453	6	1	0	0	22	0
1	0	0	1	26	103	0	434	104	1	1	1	1	1	1	0	0	0	0	1	0	2	75	3	411	95	1	0	0	63	0
1	0	0	1	26	104	0	502	9	0	2	1	1	1	1	0	0	0	0	0	1	2	75	3	348	99	1	0	0	68	0
1	0	0	1	26	105	0	455	95	0	1	1	1	1	1	0	0	0	0	1	0	2	75	3	288	94	1	0	0	202	0
1	0	0	1	26	106	0	437	100	1	3	1	1	1	1	0	0	0	0	0	1	2	75	3	510	104	1	0	0	196	0
1	0	0	1	26	107	0	404	96	0	1	1	1	1	1	0	0	0	0	1	0	2	75	3	494	95	1	0	0	205	0
1	0	0	1	26	108	0	532	98	2	3	1	2	0	1	0	0	0	0	1	1	2	75	3	520	101	1	0	0	108	0
1	0	0	1	26	109	0	546	95	2	3	1	2	0	0	0	0	0	0	1	1	2	75	3	374	96	1	0	0	234	0
1	0	0	1	26	110	0	475	94	1	0	1	1	1	0	0	0	0	0	1	1	2	75	3	418	97	1	0	0	135	0
1	0	0	1	26	111	0	458	6	2	0	1	2	0	1	0	0	0	0	0	1	2	75	3	419	96	1	0	0	145	0
1	0	0	1	26	112	0	474	99	1	2	1	1	1	0	0	0	0	0	0	0	2	75	3	530	6	1	0	0	24	0
1	0	0	1	26	113	0	559	96	1	2	1	1	1	1	0	0	0	0	0	0	1	25	4	531	6	1	0	0	153	0
1	0	0	1	26	114	0	443	96	1	0	1	1	1	1	0	0	0	0	1	0	2	75	3	484	101	1	0	0	63	0
1	0	0	1	26	115	0	399	100	0	1	1	1	1	1	0	0	0	0	1	1	2	75	3	361	100	1	0	0	283	0
1	0	0	1	26	116	0	427	90	1	2	1	1	1	1	0	0	0	0	0	1	2	75	3	341	6	1	0	0	264	0
1	0	0	1	26	117	0	520	95	3	1	1	2	0	1	0	0	0	0	0	0	2	75	3	269	96	1	0	0	28	0
1	0	0	1	26	118	0	633	6	2	0	2	2	1	0	0	0	0	0	0	0	2	75	3	410	97	1	0	0	105	0
1	0	0	1	26	119	0	436	92	2	2	2	2	1	1	0	0	0	0	1	0	2	75	3	349	6	1	0	0	157	0
1	0	0	1	26	120	0	485	9	0	1	1	1	1	1	0	0	0	0	1	1	2	75	3	395	96	1	0	0	243	0
1	0	0	1	26	121	0	431	6	3	1	1	2	0	1	0	0	0	0	0	1	2	75	3	296	97	1	0	0	83	0
1	0	0	1	26	122	0	434	9	0	1	1	1	1	0	0	0	0	0	1	0	2	75	3	555	104	1	0	0	228	0
1	0	0	1	26	123	0	575	103	3	2	2	2	1	1	0	0	0	0	1	1	2	75	3	339	95	1	0	0	96	0
1	0	0	1	26	124	0	333	9	0	3	1	1	1	1	0	0	0	0	0	1	2	75	3	266	94	1	0	0	141	0
1	0	0	1	26	125	0	690	6	2	2	2	2	1	1	0	0	0	0	1	0	2	75	3	321	93	1	0	0	232	0
1	0	0	1	26	126	0	437	95	3	1	1	2	0	1	0	0	0	0	0	1	1	25	4	637	98	1	0	0	2	0
1	0	0	1	26	127	0	603	9	3	2	1	2	0	0	0	0	0	0	1	0	2	75	3	270	89	1	0	0	158	0
1	0	0	1	26	128	0	469	9	1	2	1	1	1	0	0	0	0	0	0	1	1	25	4	445	96	1	0	0	103	0
1	0	0	1	26	129	0	886	97	3	3	1	2	0	1	0	0	0	0	1	0	2	75	3	301	99	1	0	0	242	0
1	0	0	1	26	130	0	401	135	3	0	1	2	0	0	0	0	0	0	0	1	1	25	4	443	9	1	0	0	226	0
1	0	0	1	26	131	0	576	96	2	2	2	2	1	0	0	0	0	0	1	0	2	75	3	276	97	1	0	0	118	0
1	0	0	1	26	132	0	445	93	0	0	1	1	1	1	0	0	0	0	1	1	2	75	3	469	6	1	0	0	113	0
1	0	0	1	26	133	0	399	94	1	0	1	1	1	1	0	0	0	0	1	1	2	75	3	521	99	1	0	0	114	0
1	0	0	1	26	134	0	418	94	0	1	1	1	1	1	0	0	0	0	1	1	2	75	3	443	6	1	0	0	269	0
1	0	0	1	26	135	0	431	9	2	1	1	2	0	1	0	0	0	0	0	1	2	75	3	487	6	1	0	0	72	0
1	0	0	1	26	136	0	434	94	1	1	1	1	1	0	0	0	0	0	1	0	2	75	3	315	91	1	0	0	125	0
1	0	0	1	26	137	0	452	101	0	0	1	1	1	1	0	0	0	0	1	1	2	75	3	349	6	1	0	0	35	0
1	0	0	1	26	138	0	441	101	0	1	1	1	1	1	0	0	0	0	1	1	1	25	4	578	100	1	0	0	48	0
1	0	0	1	26	139	0	606	101	1	3	1	1	1	1	0	0	0	0	0	1	2	75	3	352	99	1	0	0	175	0
1	0	0	1	26	140	1	642	95	1	3	1	1	1	-1	0	-1	0	-1	0	-1	2	75	3	643	106	1	0	0	180	0
1	0	0	1	26	141	0	457	9	0	1	1	1	1	1	0	0	0	0	1	0	2	75	3	338	95	1	0	0	2	0
1	0	0	1	26	142	0	543	6	1	3	1	1	1	1	0	0	0	0	0	1	2	75	3	404	94	1	0	0	199	0
1	0	0	1	26	143	0	570	6	2	2	2	2	1	1	0	0	0	0	1	0	2	75	3	333	9	1	0	0	145	0
1	0	0	1	26	144	0	421	94	0	2	1	1	1	1	0	0	0	0	0	1	1	25	4	606	6	1	0	0	228	0
1	0	0	1	26	145	0	419	95	0	2	1	1	1	1	0	0	0	0	0	0	2	75	3	492	97	1	0	0	133	0
1	0	0	1	26	146	0	485	6	1	2	1	1	1	1	0	0	0	0	0	0	1	25	4	443	6	1	0	0	40	0
1	0	0	1	26	147	0	440	9	1	0	1	1	1	1	0	0	0	0	1	0	2	75	3	305	95	1	0	0	18	0
1	0	0	1	26	148	0	510	92	1	3	1	1	1	1	0	0	0	0	0	1	2	75	4	420	95	0	0	0	155	0
1	0	0	1	26	149	0	716	97	2	1	2	2	1	1	0	0	0	0	0	0	2	75	3	313	99	1	0	0	79	0
1	0	0	1	26	150	0	420	96	0	2	1	1	1	1	0	0	0	0	0	0	2	75	3	573	6	1	0	0	104	0
1	0	0	1	26	151	0	455	103	0	3	1	1	1	1	0	0	0	0	0	0	2	75	3	623	116	1	0	0	103	0
1	0	0	1	26	152	0	409	94	0	0	1	1	1	1	0	0	0	0	1	0	2	75	3	403	95	1	0	0	14	0
1	0	0	1	26	153	0	496	94	2	0	1	2	0	1	0	0	0	0	0	1	2	75	3	342	94	1	0	0	75	0
1	0	0	1	26	154	0	561	94	2	3	1	2	0	0	0	0	0	0	1	0	2	75	3	629	98	1	0	0	112	0
1	0	0	1	26	155	0	574	94	1	3	1	1	1	0	0	0	0	0	0	1	2	75	3	306	94	1	0	0	42	0
1	0	0	1	26	156	0	383	94	3	0	1	2	0	1	0	0	0	0	0	0	2	75	3	585	96	1	0	0	47	0
1	0	0	1	26	157	0	597	92	2	2	2	2	1	0	0	0	0	0	1	0	2	75	3	327	103	1	0	0	29	0
1	0	0	1	26	158	0	612	95	2	3	2	2	1	1	0	0	0	0	1	1	2	75	3	325	7	1	0	0	89	0
1	0	0	1	26	159	0	575	9	0	2	2	1	0	1	0	0	0	0	0	1	2	75	3	275	9	1	0	0	209	0
1	0	0	1	26	160	0	648	6	1	0	1	1	1	0	0	0	0	0	1	0	2	75	3	457	9	1	0	0	166	0
1	0	0	1	26	161	0	527	101	2	3	2	2	1	1	0	0	0	0	1	1	2	75	3	293	6	1	0	0	45	0
1	0	0	1	26	162	0	433	9	0	2	1	1	1	1	0	0	0	0	0	1	1	25	4	474	6	1	0	0	163	0
1	0	0	1	26	163	0	433	93	0	0	1	1	1	1	0	0	0	0	1	0	2	75	3	314	101	1	0	0	44	0
1	0	0	1	26	164	0	773	6	2	3	1	2	0	1	0	0	0	0	1	1	1	25	4	832	9	1	0	0	184	0
1	0	0	1	26	165	0	567	94	3	2	1	2	0	0	0	0	0	0	1	1	2	75	3	330	122	1	0	0	12	0
1	0	0	1	26	166	0	519	6	3	1	1	2	0	0	0	0	0	0	0	1	2	75	3	477	94	1	0	0	278	0
1	0	0	1	26	167	0	527	97	3	1	1	2	0	0	0	0	0	0	0	0	1	25	4	612	102	1	0	0	103	0
1	0	0	1	26	168	0	478	89	1	0	1	1	1	0	0	0	0	0	1	0	2	75	3	565	93	1	0	0	148	0
1	0	0	1	26	169	0	477	96	3	0	1	2	0	1	0	0	0	0	0	1	2	75	3	516	99	1	0	0	72	0
1	0	0	1	26	170	0	559	6	3	3	1	2	0	0	0	0	0	0	1	0	2	75	3	340	9	1	0	0	82	0
1	0	0	1	26	171	0	558	9	2	3	1	2	0	0	0	0	0	0	1	1	1	25	4	530	95	1	0	0	72	0
1	0	0	1	26	172	0	461	9	0	0	1	1	1	0	0	0	0	0	1	1	2	75	3	453	94	1	0	0	67	0
1	0	0	1	26	173	0	528	98	1	3	1	1	1	1	0	0	0	0	0	1	2	75	3	645	9	1	0	0	80	0
1	0	0	1	26	174	0	448	9	0	1	1	1	1	1	0	0	0	0	1	0	2	75	3	280	97	1	0	0	204	0
1	0	0	1	26	175	0	509	126	1	2	1	1	1	1	0	0	0	0	0	1	1	25	4	579	96	1	0	0	158	0
1	0	0	1	26	176	0	443	98	0	1	1	1	1	1	0	0	0	0	1	0	2	75	3	340	95	1	0	0	137	0
1	0	0	1	26	177	0	445	94	0	2	1	1	1	1	0	0	0	0	0	1	2	75	3	405	96	1	0	0	104	0
1	0	0	1	26	178	0	447	96	3	1	1	2	0	1	0	0	0	0	0	0	2	75	3	407	94	1	0	0	46	0
1	0	0	1	26	179	0	499	93	1	3	1	1	1	0	0	0	0	0	0	0	2	75	3	393	94	1	0	0	245	0
1	0	0	1	26	180	0	397	9	0	2	1	1	1	1	0	0	0	0	0	0	1	25	4	519	97	1	0	0	10	0
1	0	0	1	26	181	0	469	94	3	3	1	2	0	1	0	0	0	0	1	0	2	75	3	332	6	1	0	0	113	0
1	0	0	1	26	182	0	421	6	1	3	1	1	1	0	0	0	0	0	0	1	2	75	3	303	9	1	0	0	61	0
1	0	0	1	26	183	0	426	6	1	2	1	1	1	1	0	0	0	0	0	0	1	25	4	532	96	1	0	0	65	0
1	0	0	1	26	184	0	431	96	1	2	1	1	1	1	0	0	0	0	0	0	2	75	3	424	96	1	0	0	77	0
1	0	0	1	26	185	0	354	95	3	0	1	2	0	1	0	0	0	0	0	0	2	75	3	414	9	1	0	0	102	0
1	0	0	1	26	186	0	376	96	0	1	1	1	1	0	0	0	0	0	1	0	1	25	4	532	10	1	0	0	190	0
1	0	0	1	26	187	0	394	96	0	3	1	1	1	1	0	0	0	0	0	1	2	75	3	805	101	1	0	0	151	0
1	0	0	1	26	188	0	397	95	0	1	1	1	1	1	0	0	0	0	1	0	1	25	4	567	102	1	0	0	4	0
1	0	0	1	26	189	0	373	9	3	3	1	2	0	1	0	0	0	0	1	1	2	75	3	480	94	1	0	0	46	0
1	0	0	1	26	190	0	444	6	3	3	2	2	1	0	0	0	0	0	1	1	2	75	3	613	93	1	0	0	119	0
1	0	0	1	26	191	0	414	9	1	1	1	1	1	1	0	0	0	0	1	1	2	75	3	488	96	1	0	0	42	0
1	0	0	1	26	192	0	500	10	0	1	1	1	1	1	0	0	0	0	1	1	2	75	3	330	96	1	0	0	219	0
1	0	0	1	26	193	0	703	102	3	1	2	2	1	1	0	0	0	0	0	1	2	75	3	317	100	1	0	0	184	0
1	0	0	1	26	194	0	436	95	1	2	1	1	1	1	0	0	0	0	0	0	2	75	3	412	100	1	0	0	145	0
1	0	0	1	26	195	0	500	9	2	0	1	2	0	1	0	0	0	0	0	0	2	75	3	298	94	1	0	0	98	0
1	0	0	1	26	196	0	420	102	3	0	1	2	0	0	0	0	0	0	0	0	2	75	3	302	101	1	0	0	218	0
1	0	0	1	26	197	0	467	96	0	1	1	1	1	0	0	0	0	0	1	0	1	25	4	522	94	1	0	0	52	0
1	0	0	1	26	198	0	422	100	0	0	1	1	1	1	0	0	0	0	1	1	2	75	3	431	98	1	0	0	111	0
1	0	0	1	26	199	0	616	116	3	1	1	2	0	1	0	0	0	0	0	1	2	75	3	346	96	1	0	0	88	0
1	0	0	1	26	200	0	484	9	0	3	1	1	1	0	0	0	0	0	0	0	2	75	3	283	100	1	0	0	249	0
1	0	0	1	26	201	0	447	94	0	1	1	1	1	1	0	0	0	0	1	0	1	25	4	535	97	1	0	0	260	0
1	0	0	1	26	202	0	458	100	3	0	1	2	0	1	0	0	0	0	0	1	2	75	3	530	95	1	0	0	224	0
1	0	0	1	26	203	0	807	99	2	2	2	2	1	0	0	0	0	0	1	0	2	75	3	337	98	1	0	0	5	0
1	0	0	1	26	204	0	719	96	2	1	2	2	1	1	0	0	0	0	0	1	1	25	3	380	93	0	0	0	131	0
1	0	0	1	26	205	0	501	6	0	1	1	1	1	1	0	0	0	0	1	0	2	75	3	427	99	1	0	0	279	0
1	0	0	1	26	206	0	749	6	1	3	1	1	1	1	0	0	0	0	0	1	2	75	3	553	95	1	0	0	135	0
1	0	0	1	26	207	0	657	95	2	1	2	2	1	1	0	0	0	0	0	0	2	75	3	401	99	1	0	0	95	0
1	0	0	1	26	208	0	619	9	1	2	1	1	1	1	0	0	0	0	0	0	2	75	3	380	98	1	0	0	115	0
1	0	0	1	26	209	0	421	95	0	0	1	1	1	1	0	0	0	0	1	0	2	75	3	543	6	1	0	0	237	0
1	0	0	1	26	210	1	523	9	1	2	1	1	1	-1	0	-1	0	-1	0	-1	2	75	3	337	99	1	0	0	213	0
1	0	0	1	26	211	0	421	6	1	3	1	1	1	1	0	0	0	0	0	0	2	75	3	303	102	1	0	0	255	0
1	0	0	1	26	212	0	850	90	2	0	1	2	0	1	0	0	0	0	0	0	2	75	3	314	96	1	0	0	165	0
1	0	0	1	26	213	0	449	94	1	3	1	1	1	0	0	0	0	0	0	0	2	75	3	617	102	1	0	0	65	0
1	0	0	1	26	214	0	421	99	1	1	1	1	1	1	0	0	0	0	1	0	2	75	3	366	102	1	0	0	257	0
1	0	0	1	26	215	0	562	94	2	1	2	2	1	1	0	0	0	0	0	1	2	75	3	293	95	1	0	0	149	0
1	0	0	1	26	216	0	477	8	2	2	2	2	1	1	0	0	0	0	1	0	2	75	3	308	6	1	0	0	18	0
1	0	0	1	26	217	0	561	96	2	0	2	2	1	1	0	0	0	0	0	1	1	25	4	422	98	1	0	0	299	0
1	0	0	1	26	218	0	423	98	1	0	1	1	1	1	0	0	0	0	1	0	2	75	3	385	106	1	0	0	14	0
1	0	0	1	26	219	0	478	6	3	1	1	2	0	1	0	0	0	0	0	1	2	75	3	405	93	1	0	0	267	0
1	0	0	1	26	220	0	856	95	3	2	1	2	0	0	0	0	0	0	1	0	1	25	4	400	95	1	0	0	249	0
1	0	0	1	26	221	0	515	98	0	2	1	1	1	0	0	0	0	0	0	1	2	75	3	313	96	1	0	0	20	0
1	0	0	1	26	222	0	470	100	1	3	1	1	1	1	0	0	0	0	0	0	2	75	3	318	90	1	0	0	298	0
1	0	0	1	26	223	0	447	206	1	0	1	1	1	1	0	0	0	0	1	0	2	75	3	455	132	1	0	0	184	0
1	0	0	1	26	224	0	1006	6	0	3	0	1	0	1	0	0	1	0	0	1	2	75	3	447	94	1	0	0	68	0
1	0	0	1	26	225	0	730	95	2	2	2	2	1	0	0	0	0	1	1	0	1	25	4	391	97	1	0	0	87	0
1	0	0	1	26	226	0	401	9	1	3	1	1	1	1	0	0	0	0	0	1	2	75	3	507	99	1	0	0	122	0
1	0	0	1	26	227	0	628	9	2	2	2	2	1	1	0	0	0	0	1	0	2	75	3	485	98	1	0	0	269	0
1	0	0	1	26	228	0	472	97	1	2	1	1	1	1	0	0	0	0	0	1	2	75	3	432	103	1	0	0	42	0
1	0	0	1	26	229	0	460	99	1	2	1	1	1	1	0	0	0	0	0	0	2	75	3	356	9	1	0	0	167	0
1	0	0	1	26	230	0	667	103	2	3	2	2	1	1	0	0	0	0	1	0	2	75	3	506	97	1	0	0	35	0
1	0	0	1	26	231	0	407	6	1	0	1	1	1	1	0	0	0	0	1	1	2	75	3	497	97	1	0	0	6	0
1	0	0	1	26	232	0	383	93	1	1	1	1	1	1	0	0	0	0	1	1	2	75	3	314	98	1	0	0	190	0
1	0	0	1	26	233	0	320	92	1	0	1	1	1	1	0	0	0	0	1	1	2	75	3	254	95	1	0	0	58	0
1	0	0	1	26	234	0	426	102	3	1	1	2	0	1	0	0	0	0	0	1	2	75	3	372	102	1	0	0	207	0
1	0	0	1	26	235	0	409	9	0	3	1	1	1	0	0	0	0	0	0	0	1	25	4	419	93	1	0	0	179	0
1	0	0	1	26	236	0	362	99	3	0	1	2	0	1	0	0	0	0	0	0	2	75	3	373	94	1	0	0	276	0
1	0	0	1	26	237	0	360	6	3	3	1	2	0	0	0	0	0	0	1	0	2	75	3	356	96	1	0	0	98	0
1	0	0	1	26	238	0	702	89	3	3	2	2	1	0	0	0	0	0	1	1	1	25	4	748	94	1	0	0	150	0
1	0	0	1	26	239	0	644	95	3	1	1	2	0	1	0	0	0	0	0	1	2	75	3	532	96	1	0	0	207	0
1	0	0	1	26	240	0	586	6	3	3	2	2	1	0	0	0	0	0	1	0	1	25	4	541	9	1	0	0	152	0
1	0	0	1	26	241	0	373	100	0	0	1	1	1	1	0	0	0	0	1	1	2	75	3	288	9	1	0	0	296	0
1	0	0	1	26	242	0	546	92	3	1	1	2	0	1	0	0	0	0	0	1	1	25	4	470	102	1	0	0	213	0
1	0	0	1	26	243	0	570	104	3	0	1	2	0	0	0	0	0	0	0	0	2	75	3	989	101	1	0	0	9	0
1	0	0	1	26	244	0	1006	6	2	0	0	2	0	0	0	0	1	0	0	0	2	75	0	1006	6	0	1	0	165	0
1	0	0	1	26	245	0	788	156	2	1	1	2	0	0	0	0	0	1	0	0	2	75	3	591	103	1	0	0	67	0
1	0	0	1	26	246	0	634	100	1	3	1	1	1	0	0	0	0	0	0	0	1	25	4	363	93	1	0	0	179	0
1	0	0	1	26	247	0	705	6	2	3	2	2	1	1	0	0	0	0	1	0	2	75	3	543	100	1	0	0	187	0
1	0	0	1	26	248	0	501	101	0	2	1	1	1	1	0	0	0	0	0	1	2	75	3	555	104	1	0	0	28	0
1	0	0	1	26	249	0	584	95	3	3	2	2	1	1	0	0	0	0	1	0	2	75	3	634	94	1	0	0	145	0
1	0	0	1	26	250	0	450	103	0	0	1	1	1	1	0	0	0	0	1	1	2	75	3	522	91	1	0	0	97	0
1	0	0	1	26	251	0	372	98	1	0	1	1	1	1	0	0	0	0	1	1	1	25	4	448	124	1	0	0	164	0
1	0	0	1	26	252	0	583	93	2	0	2	2	1	1	0	0	0	0	0	1	2	75	3	441	6	1	0	0	245	0
1	0	0	1	26	253	0	397	94	3	1	1	2	0	1	0	0	0	0	0	0	2	75	3	535	103	1	0	0	220	0
1	0	0	1	26	254	0	476	97	3	1	1	2	0	0	0	0	0	0	0	0	1	25	4	596	97	1	0	0	236	0
1	0	0	1	26	255	0	552	102	1	1	1	1	1	0	0	0	0	0	1	0	2	75	3	412	95	1	0	0	263	0
1	0	0	1	26	256	0	607	100	1	2	1	1	1	1	0	0	0	0	0	1	2	75	3	353	6	1	0	0	21	0
1	0	0	1	26	257	0	590	97	2	2	2	2	1	1	0	0	0	0	1	0	1	25	4	321	93	1	0	0	295	0
1	0	0	1	26	258	0	402	9	0	1	1	1	1	1	0	0	0	0	1	1	2	75	3	700	101	1	0	0	292	0
1	0	0	1	26	259	0	351	11	0	1	1	1	1	1	0	0	0	0	1	1	2	75	3	363	6	1	0	0	121	0
1	0	0	1	26	260	0	500	6	1	2	1	1	1	1	0	0	0	0	0	1	2	75	3	394	98	1	0	0	176	0
1	0	0	1	26	261	0	561	96	3	1	1	2	0	1	0	0	0	0	0	0	2	75	3	549	97	1	0	0	93	0
1	0	0	1	26	262	0	464	93	0	3	1	1	1	0	0	0	0	0	0	0	2	75	3	391	93	1	0	0	9	0
1	0	0	1	26	263	0	485	95	3	1	1	2	0	1	0	0	0	0	0	0	2	75	3	316	99	1	0	0	109	0
1	0	0	1	26	264	0	534	101	2	2	2	2	1	0	0	0	0	0	1	0	1	25	4	442	94	1	0	0	231	0
1	0	0	1	26	265	0	1006	104	2	1	2	2	1	1	0	0	0	0	0	1	2	75	3	544	6	1	0	0	207	0
1	0	0	1	26	266	0	390	91	1	0	1	1	1	1	0	0	0	0	1	0	2	75	3	401	97	1	0	0	119	0
1	0	0	1	26	267	0	554	95	2	0	2	2	1	1	0	0	0	0	0	1	2	75	3	366	100	1	0	0	213	0
1	0	0	1	26	268	0	691	96	2	1	2	2	1	1	0	0	0	0	0	0	2	75	3	306	97	1	0	0	95	0
1	0	0	1	26	269	0	459	95	0	2	1	1	1	1	0	0	0	0	0	0	2	75	3	340	98	1	0	0	106	0
1	0	0	1	26	270	0	429	96	0	2	1	1	1	1	0	0	0	0	0	0	2	75	3	278	94	1	0	0	251	0
1	0	0	1	26	271	0	713	93	3	2	1	2	0	1	0	0	0	0	1	0	2	75	3	247	94	1	0	0	88	0
1	0	0	1	26	272	0	641	97	2	2	2	2	1	0	0	0	0	0	1	1	2	75	3	258	102	1	0	0	177	0
1	0	0	1	26	273	0	408	94	3	0	1	2	0	1	0	0	0	0	0	1	2	75	3	275	99	1	0	0	170	0
1	0	0	1	26	274	0	426	98	3	1	1	2	0	0	0	0	0	0	0	0	2	75	3	275	90	1	0	0	93	0
1	0	0	1	26	275	0	525	6	3	2	1	2	0	0	0	0	0	0	1	0	1	25	3	274	96	0	0	0	144	0
1	0	0	1	26	276	0	602	102	2	0	1	2	0	0	0	0	0	0	0	1	2	75	3	284	9	1	0	0	80	0
1	0	0	1	26	277	0	630	92	3	3	2	2	1	0	0	0	0	0	1	0	2	75	3	519	102	1	0	0	175	0
1	0	0	1	26	278	0	1006	6	1	1	0	1	0	1	0	0	1	0	1	1	2	75	3	559	9	1	0	0	5	0
1	0	0	1	26	279	0	573	6	3	1	1	2	0	0	0	0	0	1	0	1	2	75	3	513	9	1	0	0	289	0
1	0	0	1	26	280	1	494	6	0	1	1	1	1	-1	0	-1	0	-1	1	-1	2	75	3	517	6	1	0	0	115	0
1	0	0	1	26	281	0	398	96	1	3	1	1	1	1	0	0	0	0	0	1	1	25	4	553	8	1	0	0	87	0
1	0	0	1	26	282	0	467	94	3	1	1	2	0	1	0	0	0	0	0	0	2	75	3	347	98	1	0	0	251	0
1	0	0	1	26	283	0	414	6	3	0	1	2	0	0	0	0	0	0	0	0	1	25	3	408	110	0	0	0	212	0
1	0	0	1	26	284	0	604	94	2	2	2	2	1	0	0	0	0	0	1	0	2	75	3	463	101	1	0	0	293	0
1	0	0	1	26	285	0	609	96	2	1	2	2	1	1	0	0	0	0	0	1	1	25	4	291	95	1	0	0	55	0
1	0	0	1	26	286	0	463	196	2	0	1	2	0	1	0	0	0	0	0	0	2	75	3	518	95	1	0	0	32	0
1	0	0	1	26	287	0	451	100	1	1	1	1	1	0	0	0	0	0	1	0	2	75	3	363	91	1	0	0	263	0
1	0	0	1	26	288	0	414	8	0	0	1	1	1	1	0	0	0	0	1	1	2	75	3	471	6	1	0	0	215	0
1	0	0	1	26	289	0	476	93	1	2	1	1	1	1	0	0	0	0	0	1	1	25	3	388	97	0	0	0	78	0
1	0	0	1	26	290	0	590	95	1	3	1	1	1	1	0	0	0	0	0	0	2	75	3	353	99	1	0	0	138	0
1	0	0	1	26	291	0	489	93	3	0	1	2	0	1	0	0	0	0	0	0	2	75	3	384	96	1	0	0	213	0
1	0	0	1	26	292	0	405	91	1	1	1	1	1	0	0	0	0	0	1	0	2	75	3	687	94	1	0	0	26	0
1	0	0	1	26	293	0	700	95	2	1	2	2	1	1	0	0	0	0	0	1	2	75	3	378	96	1	0	0	230	0
1	0	0	1	26	294	0	782	94	3	2	1	2	0	1	0	0	0	0	1	0	2	75	3	313	93	1	0	0	147	0
1	0	0	1	26	295	0	417	98	0	1	1	1	1	0	0	0	0	0	1	1	1	25	4	330	9	1	0	0	266	0
1	0	0	1	26	296	0	397	6	0	1	1	1	1	1	0	0	0	0	1	1	2	75	3	391	93	1	0	0	260	0
1	0	0	1	26	297	0	394	102	1	1	1	1	1	1	0	0	0	0	1	1	2	75	3	469	96	1	0	0	252	0
1	0	0	1	26	298	0	361	104	0	0	1	1	1	1	0	0	0	0	1	1	2	75	3	517	99	1	0	0	264	0
1	0	0	1	26	299	0	824	97	3	1	2	2	1	1	0	0	0	0	0	1	2	75	4	289	96	0	0	0	110	0
1	0	0	1	26	300	0	554	103	1	3	1	1	1	1	0	0	0	0	0	0	2	75	3	382	6	1	0	0	248	0
1	0	0	1	26	301	0	562	95	1	1	1	1	1	1	0	0	0	0	1	0	2	75	3	501	9	1	0	0	79	0
1	0	0	1	26	302	0	639	100	1	2	1	1	1	1	0	0	0	0	0	1	1	25	4	496	10	1	0	0	8	0
1	0	0	1	26	303	0	638	6	0	1	1	1	1	1	0	0	0	0	1	0	2	75	3	399	97	1	0	0	238	0
1	0	0	1	26	304	0	451	95	1	3	1	1	1	1	0	0	0	0	0	1	2	75	3	763	102	1	0	0	284	0
1	0	0	1	26	305	0	397	95	1	0	1	1	1	1	0	0	0	0	1	0	1	25	4	504	92	1	0	0	76	0
1	0	0	1	26	306	0	611	94	2	0	2	2	1	1	0	0	0	0	0	1	2	75	4	341	103	0	0	0	44	0
1	0	0	1	26	307	0	513	96	0	2	1	1	1	1	0	0	0	0	0	0	2	75	3	438	95	1	0	0	70	0
1	0	0	1	26	308	0	417	9	0	0	1	1	1	1	0	0	0	0	1	0	2	75	3	571	101	1	0	0	154	0
1	0	0	1	26	309	0	562	97	1	1	1	1	1	1	0	0	0	0	1	1	2	75	3	374	97	1	0	0	164	0
1	0	0	1	26	310	0	621	102	2	0	1	2	0	1	0	0	0	0	0	1	2	75	3	350	97	1	0	0	123	0
1	0	0	1	26	311	0	423	100	1	3	1	1	1	0	0	0	0	0	0	0	2	75	3	321	92	1	0	0	267	0
1	0	0	1	26	312	0	388	98	3	1	1	2	0	1	0	0	0	0	0	0	2	75	3	431	97	1	0	0	151	0
1	0	0	1	26	313	0	582	9	2	3	2	2	1	0	0	0	0	0	1	0	2	75	3	329	96	1	0	0	236	0
1	0	0	1	26	314	0	461	99	3	0	1	2	0	1	0	0	0	0	0	1	2	75	3	341	9	1	0	0	90	0
1	0	0	1	26	315	0	512	100	3	0	1	2	0	0	0	0	0	0	0	0	1	25	4	533	95	1	0	0	37	0
1	0	0	1	26	316	0	594	97	2	2	2	2	1	0	0	0	0	0	1	0	2	75	3	388	9	1	0	0	268	0
1	0	0	1	26	317	0	407	97	1	0	1	1	1	1	0	0	0	0	1	1	2	75	3	386	6	1	0	0	5	0
1	0	0	1	26	318	0	959	102	0	2	2	1	0	1	0	0	0	0	0	1	1	25	4	483	116	1	0	0	282	0
1	0	0	1	26	319	0	741	98	2	0	2	2	1	0	0	0	0	0	0	0	2	75	3	290	95	1	0	0	296	0
1	0	0	1	26	320	0	419	99	1	1	1	1	1	1	0	0	0	0	1	0	1	25	4	461	98	1	0	0	8	0
1	0	0	1	26	321	0	523	9	0	1	1	1	1	1	0	0	0	0	1	1	2	75	3	352	97	1	0	0	285	0
1	0	0	1	26	322	0	546	6	0	2	1	1	1	1	0	0	0	0	0	1	2	75	3	438	9	1	0	0	215	0
1	0	0	1	26	323	0	571	6	3	0	1	2	0	1	0	0	0	0	0	0	2	75	3	383	94	1	0	0	2	0
1	0	0	1	26	324	0	541	95	3	1	1	2	0	0	0	0	0	0	0	0	2	75	3	529	104	1	0	0	70	0
1	0	0	1	26	325	0	460	97	1	3	1	1	1	0	0	0	0	0	0	0	2	75	3	341	6	1	0	0	74	0
1	0	0	1	26	326	0	432	100	1	0	1	1	1	1	0	0	0	0	1	0	2	75	3	329	9	1	0	0	72	0
1	0	0	1	26	327	0	564	100	2	2	2	2	1	1	0	0	0	0	1	1	2	75	3	343	101	1	0	0	107	0
1	0	0	1	26	328	0	417	6	0	3	1	1	1	1	0	0	0	0	0	1	1	25	4	490	90	1	0	0	146	0
1	0	0	1	26	329	0	482	6	0	3	1	1	1	1	0	0	0	0	0	0	2	75	3	345	96	1	0	0	228	0
1	0	0	1	26	330	0	605	99	2	3	2	2	1	1	0	0	0	0	1	0	2	75	3	319	103	1	0	0	268	0
1	0	0	1	26	331	0	594	107	2	2	2	2	1	1	0	0	0	0	1	1	2	75	3	421	100	1	0	0	115	0
1	0	0	1	26	332	0	446	9	0	3	1	1	1	1	0	0	0	0	0	1	1	25	4	390	9	1	0	0	113	0
1	0	0	1	26	333	0	447	95	0	1	1	1	1	1	0	0	0	0	1	0	2	75	3	375	97	1	0	0	275	0
1	0	0	1	26	334	0	490	99	1	3	1	1	1	1	0	0	0	0	0	1	2	75	3	385	102	1	0	0	96	0
1	0	0	1	26	335	0	539	95	2	2	2	2	1	1	0	0	0	0	1	0	2	75	3	416	95	1	0	0	146	0
1	0	0	1	26	336	0	407	94	0	3	1	1	1	1	0	0	0	0	0	1	2	75	3	354	97	1	0	0	91	0
1	0	0	1	26	337	0	492	6	1	0	1	1	1	1	0	0	0	0	1	0	2	75	3	419	95	1	0	0	89	0
1	0	0	1	26	338	0	413	94	3	0	1	2	0	1	0	0	0	0	0	1	2	75	3	423	103	1	0	0	129	0
1	0	0	1	26	339	0	479	123	1	1	1	1	1	0	0	0	0	0	1	0	2	75	3	278	100	1	0	0	106	0
1	0	0	1	26	340	0	448	95	1	3	1	1	1	1	0	0	0	0	0	1	2	75	3	440	96	1	0	0	186	0
1	0	0	1	26	341	0	430	9	3	0	1	2	0	1	0	0	0	0	0	0	1	25	4	487	6	1	0	0	295	0
1	0	0	1	26	342	0	505	6	1	3	1	1	1	0	0	0	0	0	0	0	2	75	3	335	9	1	0	0	207	0
1	0	0	1	26	343	0	404	96	0	1	1	1	1	1	0	0	0	0	1	0	2	75	3	335	97	1	0	0	101	0
1	0	0	1	26	344	0	456	94	1	1	1	1	1	1	0	0	0	0	1	1	1	25	4	448	6	1	0	0	139	0
1	0	0	1	26	345	0	649	90	2	1	2	2	1	1	0	0	0	0	0	1	2	75	3	329	6	1	0	0	200	0
1	0	0	1	26	346	0	367	100	0	1	1	1	1	1	0	0	0	0	1	0	2	75	3	282	99	1	0	0	67	0
1	0	0	1	26	347	0	517	98	1	2	1	1	1	1	0	0	0	0	0	1	1	25	4	618	105	1	0	0	166	0
1	0	0	1	26	348	0	514	98	3	1	1	2	0	1	0	0	0	0	0	0	2	75	3	279	95	1	0	0	282	0
1	0	0	1	26	349	0	601	91	3	2	1	2	0	0	0	0	0	0	1	0	2	75	3	251	96	1	0	0	34	0
1	0	0	1	26	350	1	706	9	0	3	1	1	1	-1	0	-1	0	-1	0	-1	2	75	3	528	103	1	0	0	229	0
1	0	0	1	26	351	0	436	93	1	0	1	1	1	1	0	0	0	0	1	0	2	75	3	477	102	1	0	0	93	0
1	0	0	1	26	352	0	583	101	3	2	1	2	0	1	0	0	0	0	1	1	2	75	3	442	98	1	0	0	94	0
1	0	0	1	26	353	0	579	95	3	3	2	2	1	0	0	0	0	0	1	1	1	25	4	598	97	1	0	0	241	0
1	0	0	1	26	354	0	762	95	2	1	1	2	0	1	0	0	0	0	0	1	2	75	3	278	6	1	0	0	20	0
1	0	0	1	26	355	0	626	91	2	0	2	2	1	0	0	0	0	0	0	0	2	75	3	292	96	1	0	0	47	0
1	0	0	1	26	356	0	528	95	3	2	1	2	0	1	0	0	0	0	1	0	2	75	3	325	96	1	0	0	219	0
1	0	0	1	26	357	0	490	93	0	2	1	1	1	0	0	0	0	0	0	1	2	75	3	289	96	1	0	0	58	0
1	0	0	1	26	358	0	477	102	3	1	1	2	0	1	0	0	0	0	0	0	2	75	3	340	98	1	0	0	149	0
1	0	0	1	26	359	0	556	97	3	0	1	2	0	0	0	0	0	0	0	0	2	75	3	416	6	1	0	0	265	0
1	0	0	1	26	360	0	659	98	3	3	2	2	1	0	0	0	0	0	1	0	2	75	3	355	101	1	0	0	277	0
1	0	0	1	26	361	0	453	95	1	3	1	1	1	1	0	0	0	0	0	1	2	75	3	381	92	1	0	0	53	0
1	0	0	1	26	362	0	473	6	1	1	1	1	1	1	0	0	0	0	1	0	2	75	3	305	98	1	0	0	263	0
1	0	0	1	26	363	0	388	96	1	1	1	1	1	1	0	0	0	0	1	1	2	75	3	334	100	1	0	0	147	0
1	0	0	1	26	364	0	582	6	2	0	2	2	1	1	0	0	0	0	0	1	1	25	3	265	103	0	0	0	134	0
1	0	0	1	26	365	0	465	6	0	1	1	1	1	1	0	0	0	0	1	0	2	75	3	249	97	1	0	0	232	0
1	0	0	1	26	366	0	573	9	3	0	1	2	0	1	0	0	0	0	0	1	2	75	3	320	96	1	0	0	33	0
1	0	0	1	26	367	0	509	6	1	0	1	1	1	0	0	0	0	0	1	0	2	75	3	451	93	1	0	0	256	0
1	0	0	1	26	368	0	1006	6	1	1	0	1	0	1	0	0	1	0	1	1	2	75	3	424	98	1	0	0	274	0
1	0	0	1	26	369	0	395	102	0	0	1	1	1	0	0	0	0	1	1	1	1	25	4	453	95	1	0	0	132	0
1	0	0	1	26	370	0	637	97	2	3	2	2	1	1	0	0	0	0	1	1	2	75	0	1006	6	0	1	0	253	0
1	0	0	1	26	371	0	610	9	0	2	2	1	0	1	0	0	0	0	0	1	2	75	3	372	93	1	0	0	240	0
1	0	0	1	26	372	0	456	103	1	2	1	1	1	0	0	0	0	0	0	0	1	25	4	544	96	1	0	0	122	0
1	0	0	1	26	373	0	569	96	3	0	1	2	0	1	0	0	0	0	0	0	2	75	3	317	96	1	0	0	174	0
1	0	0	1	26	374	0	723	97	2	2	2	2	1	0	0	0	0	0	1	0	2	75	3	321	98	1	0	0	67	0
1	0	0	1	26	375	0	460	102	0	1	1	1	1	1	0	0	0	0	1	1	2	75	3	500	6	1	0	0	298	0
1	0	0	1	26	376	0	422	93	0	0	1	1	1	1	0	0	0	0	1	1	2	75	3	575	101	1	0	0	205	0
1	0	0	1	26	377	0	549	97	3	1	1	2	0	1	0	0	0	0	0	1	2	75	3	361	98	1	0	0	278	0
1	0	0	1	26	378	0	427	101	3	1	1	2	0	0	0	0	0	0	0	0	1	25	4	437	95	1	0	0	253	0
1	0	0	1	26	379	0	440	6	2	0	1	2	0	0	0	0	0	0	0	0	2	75	3	337	101	1	0	0	175	0
1	0	0	1	26	380	0	296	9	0	1	1	1	1	0	0	0	0	0	1	0	2	75	3	550	6	1	0	0	113	0
1	0	0	1	26	381	0	560	92	2	2	2	2	1	1	0	0	0	0	1	1	2	75	3	244	98	1	0	0	299	0
1	0	0	1	26	382	0	629	94	3	2	1	2	0	1	0	0	0	0	1	1	2	75	3	326	6	1	0	0	3	0
1	0	0	1	26	383	0	420	9	1	0	1	1	1	0	0	0	0	0	1	1	2	75	3	557	96	1	0	0	152	0
1	0	0	1	26	384	0	549	6	1	3	1	1	1	1	0	0	0	0	0	1	2	75	3	457	96	1	0	0	119	0
1	0	0	1	26	385	0	578	107	2	1	1	2	0	1	0	0	0	0	0	0	1	25	4	469	6	1	0	0	77	0
1	0	0	1	26	386	0	816	94	2	3	2	2	1	0	0	0	0	0	1	0	2	75	3	249	6	1	0	0	298	0
1	0	0	1	26	387	0	426	6	2	1	1	2	0	1	0	0	0	0	0	1	2	75	3	356	102	1	0	0	238	0
1	0	0	1	26	388	0	440	98	3	0	1	2	0	0	0	0	0	0	0	0	2	75	3	321	95	1	0	0	65	0
1	0	0	1	26	389	0	876	9	3	3	2	2	1	0	0	0	0	0	1	0	2	75	3	403	108	1	0	0	211	0
1	0	0	1	26	390	0	520	97	1	1	1	1	1	1	0	0	0	0	1	1	2	75	3	494	95	1	0	0	116	0
1	0	0	1	26	391	0	679	101	3	3	2	2	1	1	0	0	0	0	1	1	2	75	3	342	103	1	0	0	200	0
1	0	0	1	26	392	0	651	98	2	2	2	2	1	1	0	0	0	0	1	1	2	75	3	411	9	1	0	0	252	0
1	0	0	1	26	393	0	574	9	3	1	1	2	0	1	0	0	0	0	0	1	2	75	3	386	103	1	0	0	228	0
1	0	0	1	26	394	0	678	101	0	0	1	1	1	0	0	0	0	0	1	0	2	75	3	549	95	1	0	0	245	0
1	0	0	1	26	395	0	473	91	0	0	1	1	1	1	0	0	0	0	1	1	1	25	4	544	94	1	0	0	34	0
1	0	0	1	26	396	0	701	94	0	2	1	1	1	1	0	0	0	0	0	1	2	75	3	283	91	1	0	0	34	0
1	0	0	1	26	397	0	615	95	3	2	1	2	0	1	0	0	0	0	1	0	1	25	3	441	94	0	0	0	14	0
1	0	0	1	26	398	0	486	6	3	0	1	2	0	0	0	0	0	0	0	1	2	75	3	397	6	1	0	0	220	0
1	0	0	1	26	399	0	913	97	1	3	1	1	1	0	0	0	0	0	0	0	2	75	3	375	6	1	0	0	154	0
1	0	0	1	26	400	0	462	94	1	0	1	1	1	1	0	0	0	0	1	0	2	75	3	502	100	1	0	0	152	0
1	0	0	1	26	401	0	685	6	2	1	1	2	0	1	0	0	0	0	0	1	2	75	3	332	100	1	0	0	44	0
1	0	0	1	26	402	0	408	94	3	0	1	2	0	0	0	0	0	0	0	0	2	75	3	338	97	1	0	0	65	0
1	0	0	1	26	403	0	973	100	2	0	2	2	1	0	0	0	0	0	0	0	2	75	3	272	104	1	0	0	145	0
1	0	0	1	26	404	0	776	6	3	2	1	2	0	1	0	0	0	0	1	0	1	25	3	275	9	0	0	0	201	0
1	0	0	1	26	405	0	553	103	1	1	1	1	1	0	0	0	0	0	1	1	2	75	3	541	9	1	0	0	283	0
1	0	0	1	26	406	0	751	110	0	2	2	1	0	1	0	0	0	0	0	1	2	75	3	315	94	1	0	0	54	0
1	0	0	1	26	407	0	566	97	0	2	1	1	1	0	0	0	0	0	0	0	2	75	3	378	99	1	0	0	227	0
1	0	0	1	26	408	0	718	95	1	1	1	1	1	1	0	0	0	0	1	0	1	25	4	555	96	1	0	0	135	0
1	0	0	1	26	409	0	628	96	3	2	1	2	0	1	0	0	0	0	1	1	2	75	3	421	97	1	0	0	199	0
1	0	0	1	26	410	0	715	103	3	3	2	2	1	0	0	0	0	0	1	1	2	75	3	280	95	1	0	0	113	0
1	0	0	1	26	411	0	529	90	1	3	1	1	1	1	0	0	0	0	0	1	2	75	3	518	96	1	0	0	17	0
1	0	0	1	26	412	0	451	101	0	0	1	1	1	1	0	0	0	0	1	0	2	75	3	315	96	1	0	0	239	0
1	0	0	1	26	413	0	463	103	3	1	1	2	0	1	0	0	0	0	0	1	2	75	3	311	9	1	0	0	268	0
1	0	0	1	26	414	0	506	89	0	2	1	1	1	0	0	0	0	0	0	0	2	75	3	336	10	1	0	0	114	0
1	0	0	1	26	415	0	505	102	3	2	1	2	0	1	0	0	0	0	1	0	1	25	4	543	96	1	0	0	41	0
1	0	0	1	26	416	0	891	98	3	2	1	2	0	0	0	0	0	0	1	1	2	75	3	482	9	1	0	0	225	0
1	0	0	1	26	417	0	647	97	3	3	2	2	1	0	0	0	0	0	1	1	2	75	3	487	193	1	0	0	93	0
1	0	0	1	26	418	0	497	99	2	3	1	2	0	1	0	0	0	0	1	1	1	25	4	663	6	1	0	0	201	0
1	0	0	1	26	419	0	413	103	3	1	1	2	0	0	0	0	0	0	0	1	2	75	3	503	6	1	0	0	180	0
1	0	0	1	26	420	1	455	96	1	0	1	1	1	-1	0	-1	0	-1	1	-1	2	75	3	703	6	1	0	0	298	0
1	0	0	1	26	421	0	705	99	2	1	2	2	1	1	0	0	0	0	0	1	2	75	3	447	6	1	0	0	4	0
1	0	0	1	26	422	0	605	100	2	2	2	2	1	1	0	0	0	0	1	0	2	75	3	463	94	1	0	0	66	0
1	0	0	1	26	423	0	825	95	2	3	2	2	1	1	0	0	0	0	1	1	1	25	4	467	95	1	0	0	125	0
1	0	0	1	26	424	0	508	94	2	0	1	2	0	1	0	0	0	0	0	1	2	75	3	258	99	1	0	0	243	0
1	0	0	1	26	425	0	566	92	3	3	2	2	1	0	0	0	0	0	1	0	1	25	4	505	102	1	0	0	148	0
1	0	0	1	26	426	0	672	97	2	2	2	2	1	1	0	0	0	0	1	1	2	75	3	384	97	1	0	0	234	0
1	0	0	1	26	427	0	660	93	1	1	1	1	1	1	0	0	0	0	1	1	2	75	3	372	93	1	0	0	245	0
1	0	0	1	26	428	0	568	100	3	1	1	2	0	1	0	0	0	0	0	1	2	75	3	443	9	1	0	0	141	0
1	0	0	1	26	429	0	579	96	0	2	1	1	1	0	0	0	0	0	0	0	1	25	4	438	100	1	0	0	33	0
1	0	0	1	26	430	0	531	96	3	0	1	2	0	1	0	0	0	0	0	0	2	75	3	535	94	1	0	0	72	0
1	0	0	1	26	431	0	498	6	0	1	1	1	1	0	0	0	0	0	1	0	2	75	3	425	100	1	0	0	226	0
1	0	0	1	26	432	0	589	6	2	3	2	2	1	1	0	0	0	0	1	1	2	75	3	448	97	1	0	0	285	0
1	0	0	1	26	433	0	482	6	3	0	1	2	0	1	0	0	0	0	0	1	2	75	3	473	97	1	0	0	122	0
1	0	0	1	26	434	0	466	95	0	2	1	1	1	0	0	0	0	0	0	0	2	75	3	394	93	1	0	0	50	0
1	0	0	1	26	435	0	502	129	3	1	1	2	0	1	0	0	0	0	0	0	2	75	3	364	103	1	0	0	58	0
1	0	0	1	26	436	0	488	6	3	1	1	2	0	0	0	0	0	0	0	0	1	25	4	574	103	1	0	0	6	0
1	0	0	1	26	437	0	412	102	0	0	1	1	1	0	0	0	0	0	1	0	2	75	3	390	96	1	0	0	157	0
1	0	0	1	26	438	0	430	6	0	1	1	1	1	1	0	0	0	0	1	1	2	75	3	375	100	1	0	0	232	0
1	0	0	1	26	439	0	747	91	2	3	1	2	0	1	0	0	0	0	1	1	2	75	3	343	96	1	0	0	271	0
1	0	0	1	26	440	0	505	9	1	1	1	1	1	0	0	0	0	0	1	1	2	75	3	464	101	1	0	0	227	0
1	0	0	1	26	441	0	420	6	1	0	1	1	1	1	0	0	0	0	1	1	2	75	3	445	95	1	0	0	261	0
1	0	0	1	26	442	0	576	93	1	2	1	1	1	1	0	0	0	0	0	1	2	75	3	372	96	1	0	0	176	0
1	0	0	1	26	443	0	491	131	1	2	1	1	1	1	0	0	0	0	0	0	2	75	3	354	103	1	0	0	39	0
1	0	0	1	26	444	0	430	98	0	3	1	1	1	1	0	0	0	0	0	0	1	25	4	487	102	1	0	0	155	0
1	0	0	1	26	445	0	607	9	2	1	2	2	1	1	0	0	0	0	0	0	2	75	3	257	96	1	0	0	252	0
1	0	0	1	26	446	0	388	6	0	0	1	1	1	1	0	0	0	0	1	0	1	25	3	575	119	0	0	0	214	0
1	0	0	1	26	447	0	436	102	0	1	1	1	1	1	0	0	0	0	1	1	2	75	3	365	100	1	0	0	59	0
1	0	0	1	26	448	0	457	6	0	2	1	1	1	1	0	0	0	0	0	1	2	75	3	465	95	1	0	0	204	0
1	0	0	1	26	449	0	391	103	0	1	1	1	1	1	0	0	0	0	1	0	1	25	4	465	94	1	0	0	261	0
1	0	0	1	26	450	0	484	96	1	3	1	1	1	1	0	0	0	0	0	1	2	75	3	427	98	1	0	0	198	0
1	0	0	1	26	451	0	513	127	3	1	1	2	0	1	0	0	0	0	0	0	2	75	3	566	100	1	0	0	126	0
1	0	0	1	26	452	0	367	6	1	0	1	1	1	0	0	0	0	0	1	0	2	75	3	523	102	1	0	0	199	0
1	0	0	1	26	453	0	608	100	2	1	2	2	1	1	0	0	0	0	0	1	2	75	0	1006	6	0	1	0	40	0
1	0	0	1	26	454	0	494	6	0	3	1	1	1	1	0	0	0	0	0	0	2	75	3	341	95	1	0	0	24	0
1	0	0	1	26	455	0	514	96	1	3	1	1	1	1	0	0	0	0	0	0	2	75	3	328	6	1	0	0	144	0
1	0	0	1	26	456	0	432	96	3	0	1	2	0	1	0	0	0	0	0	0	2	75	3	408	9	1	0	0	54	0
1	0	0	1	26	457	0	388	96	3	0	1	2	0	0	0	0	0	0	0	0	2	75	3	351	187	1	0	0	10	0
1	0	0	1	26	458	0	492	91	0	2	1	1	1	0	0	0	0	0	0	0	1	25	4	451	103	1	0	0	97	0
1	0	0	1	26	459	0	397	93	0	3	1	1	1	1	0	0	0	0	0	0	2	75	3	359	90	1	0	0	142	0
1	0	0	1	26	460	0	655	91	2	1	2	2	1	1	0	0	0	0	0	0	2	75	3	463	95	1	0	0	266	0
1	0	0	1	26	461	0	658	98	2	1	2	2	1	1	0	0	0	0	0	0	2	75	3	370	98	1	0	0	250	0
1	0	0	1	26	462	0	438	101	0	2	1	1	1	1	0	0	0	0	0	0	2	75	3	670	97	1	0	0	242	0
1	0	0	1	26	463	0	403	101	1	0	1	1	1	1	0	0	0	0	1	0	2	75	3	301	99	1	0	0	93	0
1	0	0	1	26	464	0	519	96	3	2	1	2	0	1	0	0	0	0	1	1	2	75	3	428	110	1	0	0	202	0
1	0	0	1	26	465	0	530	94	2	2	1	2	0	0	0	0	0	0	1	1	2	75	3	279	6	1	0	0	181	0
1	0	0	1	26	466	0	445	95	0	3	1	1	1	0	0	0	0	0	0	1	1	25	4	517	99	1	0	0	99	0
1	0	0	1	26	467	0	431	223	3	0	1	2	0	1	0	0	0	0	0	0	2	75	3	344	100	1	0	0	180	0
1	0	0	1	26	468	0	606	94	2	2	2	2	1	0	0	0	0	0	1	0	2	75	3	272	6	1	0	0	83	0
1	0	0	1	26	469	0	395	100	0	0	1	1	1	1	0	0	0	0	1	1	1	25	4	486	101	1	0	0	53	0
1	0	0	1	26	470	0	641	93	2	3	2	2	1	1	0	0	0	0	1	1	2	75	3	338	6	1	0	0	259	0
1	0	0	1	26	471	0	422	99	1	3	1	1	1	1	0	0	0	0	0	1	1	25	4	623	183	1	0	0	151	0
1	0	0	1	26	472	0	855	9	1	3	1	1	1	1	0	0	0	0	0	0	2	75	3	351	6	1	0	0	51	0
1	0	0	1	26	473	0	426	101	1	1	1	1	1	1	0	0	0	0	1	0	1	25	4	580	6	1	0	0	160	0
1	0	0	1	26	474	0	508	94	1	2	1	1	1	1	0	0	0	0	0	1	2	75	3	466	98	1	0	0	6	0
1	0	0	1	26	475	0	480	98	0	0	1	1	1	1	0	0	0	0	1	0	1	25	4	423	95	1	0	0	4	0
1	0	0	1	26	476	0	436	98	0	1	1	1	1	1	0	0	0	0	1	1	2	75	3	445	93	1	0	0	128	0
1	0	0	1	26	477	0	534	136	1	1	1	1	1	1	0	0	0	0	1	1	2	75	3	858	6	1	0	0	262	0
1	0	0	1	26	478	0	365	7	3	0	1	2	0	1	0	0	0	0	0	1	1	25	4	489	9	1	0	0	200	0
1	0	0	1	26	479	0	574	9	2	2	2	2	1	0	0	0	0	0	1	0	2	75	3	562	93	1	0	0	197	0
1	0	0	1	26	480	0	488	9	1	2	1	1	1	1	0	0	0	0	0	1	2	75	3	446	97	1	0	0	232	0
1	0	0	1	26	481	0	419	91	0	1	1	1	1	1	0	0	0	0	1	0	2	75	3	444	96	1	0	0	280	0
1	0	0	1	26	482	0	414	9	1	3	1	1	1	1	0	0	0	0	0	1	2	75	3	696	101	1	0	0	224	0
1	0	0	1	26	483	0	477	103	3	2	1	2	0	1	0	0	0	0	1	0	2	75	3	309	96	1	0	0	223	0
1	0	0	1	26	484	0	601	6	2	1	2	2	1	0	0	0	0	0	0	1	2	75	3	427	96	1	0	0	104	0
1	0	0	1	26	485	0	533	96	2	2	2	2	1	1	0	0	0	0	1	0	2	75	3	298	93	1	0	0	298	0
1	0	0	1	26	486	0	379	94	3	1	1	2	0	1	0	0	0	0	0	1	2	75	3	279	94	1	0	0	223	0
1	0	0	1	26	487	0	587	93	2	0	1	2	0	0	0	0	0	0	0	0	2	75	3	286	99	1	0	0	296	0
1	0	0	1	26	488	0	623	9	2	2	2	2	1	0	0	0	0	0	1	0	2	75	3	289	93	1	0	0	40	0
1	0	0	1	26	489	0	557	102	2	0	2	2	1	1	0	0	0	0	0	1	2	75	3	306	10	1	0	0	110	0
1	0	0	1	26	490	1	1000	99	1	3	2	1	0	-1	0	-1	0	-1	0	-1	2	75	3	442	94	1	0	0	281	0
1	0	0	1	26	491	0	460	6	3	3	2	2	1	0	0	0	0	0	1	0	1	25	4	485	6	1	0	0	62	0
1	0	0	1	26	492	0	432	94	0	1	1	1	1	1	0	0	0	0	1	1	2	75	3	441	6	1	0	0	282	0
1	0	0	1	26	493	0	507	6	3	0	1	2	0	1	0	0	0	0	0	1	2	75	3	401	97	1	0	0	231	0
1	0	0	1	26	494	0	709	94	0	2	1	1	1	0	0	0	0	0	0	0	1	25	4	579	93	1	0	0	202	0
1	0	0	1	26	495	0	505	100	0	2	1	1	1	1	0	0	0	0	0	0	2	75	3	511	97	1	0	0	192	0
1	0	0	1	26	496	0	437	6	1	1	1	1	1	1	0	0	0	0	1	0	2	75	3	510	97	1	0	0	84	0
1	0	0	1	26	497	0	489	97	0	2	1	1	1	1	0	0	0	0	0	1	2	75	3	304	95	1	0	0	247	0
1	0	0	1	26	498	0	659	97	2	1	2	2	1	1	0	0	0	0	0	0	2	75	3	339	6	1	0	0	110	0
1	0	0	1	26	499	0	396	101	0	0	1	1	1	1	0	0	0	0	1	0	2	75	3	326	6	1	0	0	263	0
1	0	0	1	26	500	0	681	99	3	2	2	2	1	1	0	0	0	0	1	1	1	25	3	248	97	0	0	0	231	0
1	0	0	1	26	501	0	620	95	2	0	2	2	1	1	0	0	0	0	0	1	2	75	3	285	98	1	0	0	226	0
1	0	0	1	26	502	0	450	94	1	3	1	1	1	1	0	0	0	0	0	0	2	75	3	331	102	1	0	0	143	0
1	0	0	1	26	503	0	371	6	0	0	1	1	1	1	0	0	0	0	1	0	2	75	3	319	98	1	0	0	97	0
1	0	0	1	26	504	0	600	6	2	1	2	2	1	1	0	0	0	0	0	1	2	75	3	298	94	1	0	0	77	0
1	0	0	1	26	505	0	613	96	1	3	1	1	1	1	0	0	0	0	0	0	2	75	3	310	104	1	0	0	6	0
1	0	0	1	26	506	0	404	6	0	0	1	1	1	1	0	0	0	0	1	0	2	75	3	366	92	1	0	0	73	0
1	0	0	1	26	507	0	585	6	2	0	2	2	1	1	0	0	0	0	0	1	2	75	3	300	6	1	0	0	162	0
1	0	0	1	26	508	0	355	99	0	1	1	1	1	1	0	0	0	0	1	0	1	25	4	399	111	1	0	0	255	0
1	0	0	1	26	509	0	563	93	2	1	2	2	1	1	0	0	0	0	0	1	2	75	3	294	103	1	0	0	48	0
1	0	0	1	26	510	0	386	97	0	3	1	1	1	1	0	0	0	0	0	0	1	25	4	429	96	1	0	0	159	0
1	0	0	1	26	511	0	644	6	2	2	2	2	1	1	0	0	0	0	1	0	2	75	3	245	94	1	0	0	227	0
1	0	0	1	26	512	0	362	97	0	0	1	1	1	1	0	0	0	0	1	1	1	25	3	277	98	0	0	0	221	0
1	0	0	1	26	513	0	618	92	2	1	2	2	1	1	0	0	0	0	0	1	2	75	3	427	95	1	0	0	48	0
1	0	0	1	26	514	0	551	123	3	2	1	2	0	1	0	0	0	0	1	0	2	75	3	299	98	1	0	0	25	0
1	0	0	1	26	515	0	504	103	1	3	1	1	1	0	0	0	0	0	0	1	2	75	3	399	6	1	0	0	243	0
1	0	0	1	26	516	0	515	95	2	0	2	2	1	1	0	0	0	0	0	0	2	75	3	920	205	1	0	0	110	0
1	0	0	1	26	517	0	562	95	2	3	2	2	1	1	0	0	0	0	1	0	2	75	3	294	101	1	0	0	90	0
1	0	0	1	26	518	0	416	97	0	3	1	1	1	1	0	0	0	0	0	1	2	75	3	298	100	1	0	0	145	0
1	0	0	1	26	519	0	433	6	1	0	1	1	1	1	0	0	0	0	1	0	1	25	4	410	95	1	0	0	50	0
1	0	0	1	26	520	0	550	112	2	2	2	2	1	1	0	0	0	0	1	1	2	75	3	298	98	1	0	0	35	0
1	0	0	1	26	521	0	422	10	3	3	1	2	0	1	0	0	0	0	1	1	2	75	3	608	95	1	0	0	91	0
1	0	0	1	26	522	0	698	97	2	3	1	2	0	0	0	0	0	0	1	1	2	75	3	424	97	1	0	0	15	0
1	0	0	1	26	523	0	677	92	2	0	2	2	1	0	0	0	0	0	0	1	2	75	3	325	102	1	0	0	300	0
1	0	0	1	26	524	0	486	94	1	0	1	1	1	1	0	0	0	0	1	0	2	75	3	333	6	1	0	0	262	0
1	0	0	1	26	525	0	416	97	0	0	1	1	1	1	0	0	0	0	1	1	2	75	3	361	99	1	0	0	51	0
1	0	0	1	26	526	0	517	96	1	2	1	1	1	1	0	0	0	0	0	1	2	75	3	299	100	1	0	0	21	0
1	0	0	1	26	527	0	504	8	2	3	2	2	1	1	0	0	0	0	1	0	2	75	3	382	103	1	0	0	123	0
1	0	0	1	26	528	0	455	9	0	0	1	1	1	1	0	0	0	0	1	1	1	25	4	415	95	1	0	0	53	0
1	0	0	1	26	529	0	491	96	3	0	1	2	0	1	0	0	0	0	0	1	2	75	3	290	9	1	0	0	232	0
1	0	0	1	26	530	0	566	122	2	0	2	2	1	0	0	0	0	0	0	0	1	25	4	489	6	1	0	0	184	0
1	0	0	1	26	531	0	448	6	3	1	1	2	0	1	0	0	0	0	0	0	2	75	3	456	96	1	0	0	158	0
1	0	0	1	26	532	0	528	94	0	3	1	1	1	0	0	0	0	0	0	0	2	75	3	853	94	1	0	0	90	0
1	0	0	1	26	533	0	624	100	2	1	2	2	1	1	0	0	0	0	0	0	2	75	3	305	92	1	0	0	238	0
1	0	0	1	26	534	0	501	99	0	2	1	1	1	1	0	0	0	0	0	0	2	75	3	411	96	1	0	0	98	0
1	0	0	1	26	535	0	581	9	3	2	1	2	0	1	0	0	0	0	1	0	2	75	3	392	10	1	0	0	55	0
1	0	0	1	26	536	0	548	94	1	2	1	1	1	0	0	0	0	0	0	1	1	25	4	616	99	1	0	0	193	0
1	0	0	1	26	537	0	462	92	3	2	1	2	0	1	0	0	0	0	1	0	2	75	3	374	99	1	0	0	214	0
1	0	0	1	26	538	0	506	6	3	2	1	2	0	0	0	0	0	0	1	1	2	75	3	337	6	1	0	0	38	0
1	0	0	1	26	539	0	509	94	1	2	1	1	1	0	0	0	0	0	0	1	2	75	3	595	99	1	0	0	199	0
1	0	0	1	26	540	0	808	6	3	3	2	2	1	1	0	0	0	0	1	0	2	75	3	866	96	1	0	0	275	0
1	0	0	1	26	541	0	405	6	3	0	1	2	0	1	0	0	0	0	0	1	2	75	3	352	96	1	0	0	300	0
1	0	0	1	26	542	0	609	94	2	3	2	2	1	0	0	0	0	0	1	0	1	25	4	579	92	1	0	0	124	0
1	0	0	1	26	543	0	620	97	2	0	2	2	1	1	0	0	0	0	0	1	2	75	3	366	94	1	0	0	159	0
1	0	0	1	26	544	0	421	6	3	0	1	2	0	1	0	0	0	0	0	0	2	75	3	415	6	1	0	0	296	0
1	0	0	1	26	545	0	592	100	0	3	1	1	1	0	0	0	0	0	0	0	2	75	3	371	90	1	0	0	42	0
1	0	0	1	26	546	0	464	89	0	2	1	1	1	1	0	0	0	0	0	0	2	75	3	407	97	1	0	0	273	0
1	0	0	1	26	547	0	746	92	3	2	2	2	1	1	0	0	0	0	1	0	1	25	4	630	96	1	0	0	268	0
1	0	0	1	26	548	0	489	92	1	1	1	1	1	1	0	0	0	0	1	1	2	75	3	607	102	1	0	0	77	0
1	0	0	1	26	549	0	506	104	0	3	1	1	1	1	0	0	0	0	0	1	2	75	3	480	95	1	0	0	155	0
1	0	0	1	26	550	0	679	6	3	2	1	2	0	1	0	0	0	0	1	0	2	75	3	358	96	1	0	0	80	0
1	0	0	1	26	551	0	529	96	0	1	1	1	1	0	0	0	0	0	1	1	1	25	4	533	95	1	0	0	42	0
1	0	0	1	26	552	0	418	6	0	0	1	1	1	1	0	0	0	0	1	1	2	75	3	412	101	1	0	0	271	0
1	0	0	1	26	553	0	462	95	0	3	1	1	1	1	0	0	0	0	0	1	2	75	3	358	97	1	0	0	150	0
1	0	0	1	26	554	0	382	9	0	3	1	1	1	1	0	0	0	0	0	0	1	25	4	505	104	1	0	0	171	0
1	0	0	1	26	555	0	464	96	0	3	1	1	1	1	0	0	0	0	0	0	2	75	3	343	95	1	0	0	58	0
1	0	0	1	26	556	0	643	102	2	3	2	2	1	1	0	0	0	0	1	0	2	75	3	356	94	1	0	0	121	0
1	0	0	1	26	557	0	413	6	3	0	1	2	0	1	0	0	0	0	0	1	2	75	3	278	6	1	0	0	252	0
1	0	0	1	26	558	0	554	101	3	3	2	2	1	0	0	0	0	0	1	0	2	75	3	366	95	1	0	0	236	0
1	0	0	1	26	559	0	466	97	3	3	2	2	1	1	0	0	0	0	1	1	2	75	3	298	97	1	0	0	274	0
1	0	0	1	26	560	1	457	93	0	0	1	1	1	-1	0	-1	0	-1	1	-1	2	75	3	417	95	1	0	0	65	0
1	0	0	1	26	561	0	540	95	0	1	1	1	1	1	0	0	0	0	1	1	1	25	4	513	94	1	0	0	121	0
1	0	0	1	26	562	0	394	92	1	0	1	1	1	1	0	0	0	0	1	1	2	75	3	293	6	1	0	0	170	0
1	0	0	1	26	563	0	508	97	2	0	2	2	1	1	0	0	0	0	0	1	1	25	3	402	96	0	0	0	31	0
1	0	0	1	26	564	0	415	6	0	0	1	1	1	1	0	0	0	0	1	0	2	75	3	296	102	1	0	0	238	0
1	0	0	1	26	565	0	540	97	3	3	2	2	1	1	0	0	0	0	1	1	1	25	4	465	95	1	0	0	40	0
1	0	0	1	26	566	0	478	97	1	2	1	1	1	1	0	0	0	0	0	1	2	75	3	373	95	1	0	0	74	0
1	0	0	1	26	567	0	416	6	1	1	1	1	1	1	0	0	0	0	1	0	1	25	4	618	105	1	0	0	89	0
1	0	0	1	26	568	0	612	98	2	3	2	2	1	1	0	0	0	0	1	1	2	75	3	294	133	1	0	0	56	0
1	0	0	1	26	569	0	402	98	0	1	1	1	1	1	0	0	0	0	1	1	2	75	3	492	97	1	0	0	86	0
1	0	0	1	26	570	0	454	99	1	2	1	1	1	1	0	0	0	0	0	1	1	25	4	319	102	1	0	0	213	0
1	0	0	1	26	571	0	691	10	2	0	2	2	1	1	0	0	0	0	0	0	2	75	3	450	90	1	0	0	166	0
1	0	0	1	26	572	0	665	95	0	2	1	1	1	1	0	0	0	0	0	0	2	75	3	488	95	1	0	0	192	0
1	0	0	1	26	573	0	446	96	0	3	1	1	1	1	0	0	0	0	0	0	2	75	3	423	103	1	0	0	116	0
1	0	0	1	26	574	0	608	9	3	0	1	2	0	1	0	0	0	0	0	0	1	25	4	466	97	1	0	0	129	0
1	0	0	1	26	575	0	426	99	0	2	1	1	1	0	0	0	0	0	0	0	2	75	3	420	9	1	0	0	148	0
1	0	0	1	26	576	0	427	95	0	0	1	1	1	1	0	0	0	0	1	0	1	25	3	485	94	0	0	0	9	0
1	0	0	1	26	577	0	659	100	3	2	2	2	1	1	0	0	0	0	1	1	2	75	3	515	94	1	0	0	233	0
1	0	0	1	26	578	0	567	124	2	3	2	2	1	1	0	0	0	0	1	1	2	75	3	394	96	1	0	0	214	0
1	0	0	1	26	579	0	415	9	0	2	1	1	1	1	0	0	0	0	0	1	2	75	3	473	6	1	0	0	23	0
1	0	0	1	26	580	0	470	102	1	0	1	1	1	1	0	0	0	0	1	0	2	75	3	286	6	1	0	0	227	0
1	0	0	1	26	581	0	498	6	1	0	1	1	1	1	0	0	0	0	1	1	1	25	4	472	101	1	0	0	299	0
1	0	0	1	26	582	0	569	6	2	1	2	2	1	1	0	0	0	0	0	1	2	75	3	493	102	1	0	0	48	0
1	0	0	1	26	583	0	425	103	0	3	1	1	1	1	0	0	0	0	0	0	2	75	3	530	93	1	0	0	180	0
1	0	0	1	26	584	0	616	133	0	2	1	1	1	1	0	0	0	0	0	0	2	75	3	410	94	1	0	0	36	0
1	0	0	1	26	585	0	582	6	1	3	1	1	1	1	0	0	0	0	0	0	2	75	3	345	103	1	0	0	166	0
1	0	0	1	26	586	0	416	116	0	3	1	1	1	1	0	0	0	0	0	0	2	75	3	394	106	1	0	0	294	0
1	0	0	1	26	587	0	459	101	3	1	1	2	0	1	0	0	0	0	0	0	1	25	4	531	102	1	0	0	130	0
1	0	0	1	26	588	0	428	100	0	0	1	1	1	0	0	0	0	0	1	0	2	75	3	613	6	1	0	0	188	0
1	0	0	1	26	589	0	603	97	2	1	2	2	1	1	0	0	0	0	0	1	1	25	4	574	9	1	0	0	82	0
1	0	0	1	26	590	0	488	93	0	2	1	1	1	1	0	0	0	0	0	0	2	75	3	367	95	1	0	0	33	0
1	0	0	1	26	591	0	427	101	1	1	1	1	1	1	0	0	0	0	1	0	2	75	3	469	6	1	0	0	96	0
1	0	0	1	26	592	0	463	93	0	2	1	1	1	1	0	0	0	0	0	1	2	75	3	326	93	1	0	0	8	0
1	0	0	1	26	593	0	452	93	1	1	1	1	1	1	0	0	0	0	1	0	1	25	4	572	98	1	0	0	129	0
1	0	0	1	26	594	0	708	94	2	0	1	2	0	1	0	0	0	0	0	1	2	75	3	307	94	1	0	0	14	0
1	0	0	1	26	595	0	512	9	1	3	1	1	1	0	0	0	0	0	0	0	2	75	3	437	6	1	0	0	162	0
1	0	0	1	26	596	0	492	98	3	1	1	2	0	1	0	0	0	0	0	0	1	25	4	563	10	1	0	0	259	0
1	0	0	1	26	597	0	407	102	3	0	1	2	0	0	0	0	0	0	0	0	2	75	3	433	92	1	0	0	153	0
1	0	0	1	26	598	0	424	97	3	0	1	2	0	0	0	0	0	0	0	0	1	25	4	482	103	1	0	0	169	0
1	0	0	1	26	599	0	569	94	2	3	2	2	1	0	0	0	0	0	1	0	2	75	3	332	95	1	0	0	208	0
1	0	0	1	26	600	0	386	6	0	1	1	1	1	1	0	0	0	0	1	1	1	25	3	317	95	0	0	0	175	0
1	0	0	1	26	601	0	452	99	1	2	1	1	1	1	0	0	0	0	0	1	2	75	3	636	93	1	0	0	74	0
1	0	0	1	26	602	0	535	102	3	0	1	2	0	1	0	0	0	0	0	0	2	75	3	428	102	1	0	0	126	0
1	0	0	1	26	603	0	421	97	0	3	1	1	1	0	0	0	0	0	0	0	2	75	3	335	6	1	0	0	206	0
1	0	0	1	26	604	0	436	102	1	0	1	1	1	1	0	0	0	0	1	0	2	75	3	317	90	1	0	0	291	0
1	0	0	1	26	605	0	607	102	2	3	2	2	1	1	0	0	0	0	1	1	2	75	3	401	96	1	0	0	23	0
1	0	0	1	26	606	0	607	101	2	1	2	2	1	1	0	0	0	0	0	1	2	75	3	337	98	1	0	0	205	0
1	0	0	1	26	607	0	614	96	3	3	2	2	1	1	0	0	0	0	1	0	2	75	3	376	96	1	0	0	231	0
1	0	0	1	26	608	0	684	215	3	2	2	2	1	1	0	0	0	0	1	1	1	25	4	458	95	1	0	0	182	0
1	0	0	1	26	609	0	433	99	3	0	1	2	0	1	0	0	0	0	0	1	2	75	3	330	100	1	0	0	134	0
1	0	0	1	26	610	0	530	96	2	3	2	2	1	0	0	0	0	0	1	0	2	75	3	423	101	1	0	0	60	0
1	0	0	1	26	611	0	403	9	0	0	1	1	1	1	0	0	0	0	1	1	2	75	3	429	100	1	0	0	181	0
1	0	0	1	26	612	0	451	94	1	0	1	1	1	1	0	0	0	0	1	1	2	75	3	523	95	1	0	0	4	0
1	0	0	1	26	613	0	569	100	2	2	2	2	1	1	0	0	0	0	1	1	2	75	3	349	6	1	0	0	110	0
1	0	0	1	26	614	0	678	95	3	3	2	2	1	1	0	0	0	0	1	1	2	75	3	389	6	1	0	0	27	0
1	0	0	1	26	615	0	642	6	1	3	1	1	1	1	0	0	0	0	0	1	2	75	3	323	97	1	0	0	100	0
1	0	0	1	26	616	0	556	96	0	0	1	1	1	1	0	0	0	0	1	0	1	25	4	448	91	1	0	0	60	0
1	0	0	1	26	617	0	555	99	3	3	2	2	1	1	0	0	0	0	1	1	2	75	3	256	92	1	0	0	75	0
1	0	0	1	26	618	0	730	6	3	3	2	2	1	1	0	0	0	0	1	1	2	75	3	359	97	1	0	0	280	0
1	0	0	1	26	619	0	665	96	0	3	1	1	1	1	0	0	0	0	0	1	1	25	4	505	101	1	0	0	74	0
1	0	0	1	26	620	0	596	99	0	3	1	1	1	1	0	0	0	0	0	0	2	75	3	342	6	1	0	0	3	0
1	0	0	1	26	621	0	500	93	1	0	1	1	1	1	0	0	0	0	1	0	2	75	3	442	6	1	0	0	113	0
1	0	0	1	26	622	0	675	102	3	1	1	2	0	1	0	0	0	0	0	1	2	75	3	386	99	1	0	0	52	0
1	0	0	1	26	623	0	478	6	1	2	1	1	1	0	0	0	0	0	0	0	2	75	3	421	94	1	0	0	162	0
1	0	0	1	26	624	0	509	9	0	2	1	1	1	1	0	0	0	0	0	0	2	75	3	323	95	1	0	0	244	0
1	0	0	1	26	625	0	582	99	2	3	2	2	1	1	0	0	0	0	1	0	2	75	3	313	10	1	0	0	164	0
1	0	0	1	26	626	0	464	90	0	1	1	1	1	1	0	0	0	0	1	1	2	75	3	375	99	1	0	0	52	0
1	0	0	1	26	627	0	627	101	2	3	2	2	1	1	0	0	0	0	1	1	2	75	3	324	6	1	0	0	140	0
1	0	0	1	26	628	0	397	6	1	0	1	1	1	1	0	0	0	0	1	1	2	75	3	375	96	1	0	0	44	0
1	0	0	1	26	629	0	563	94	2	2	2	2	1	1	0	0	0	0	1	1	2	75	3	358	100	1	0	0	8	0
1	0	0	1	26	630	1	967	93	3	2	1	2	0	-1	0	-1	0	-1	1	-1	1	25	4	522	103	1	0	0	97	0
1	0	0	1	26	631	0	516	103	2	2	2	2	1	0	0	0	0	0	1	1	2	75	3	473	96	1	0	0	223	0
1	0	0	1	26	632	0	414	100	1	2	1	1	1	1	0	0	0	0	0	1	2	75	3	424	94	1	0	0	268	0
1	0	0	1	26	633	0	539	98	3	3	2	2	1	1	0	0	0	0	1	0	2	75	3	303	93	1	0	0	90	0
1	0	0	1	26	634	0	506	6	1	0	1	1	1	1	0	0	0	0	1	1	2	75	3	368	9	1	0	0	159	0
1	0	0	1	26	635	0	440	102	3	1	1	2	0	1	0	0	0	0	0	1	2	75	3	480	96	1	0	0	162	0
1	0	0	1	26	636	0	663	9	2	1	2	2	1	0	0	0	0	0	0	0	2	75	3	311	102	1	0	0	135	0
1	0	0	1	26	637	0	479	224	1	3	1	1	1	1	0	0	0	0	0	0	2	75	3	326	9	1	0	0	64	0
1	0	0	1	26	638	0	481	91	1	2	1	1	1	1	0	0	0	0	0	0	1	25	4	456	6	1	0	0	17	0
1	0	0	1	26	639	0	565	90	2	2	2	2	1	1	0	0	0	0	1	0	2	75	3	217	98	1	0	0	142	0
1	0	0	1	26	640	0	641	9	3	3	2	2	1	1	0	0	0	0	1	1	2	75	3	322	93	1	0	0	144	0
1	0	0	1	26	641	0	537	97	3	0	1	2	0	1	0	0	0	0	0	1	2	75	3	398	93	1	0	0	174	0
1	0	0	1	26	642	0	581	95	2	1	2	2	1	0	0	0	0	0	0	0	1	25	4	488	99	1	0	0	256	0
1	0	0	1	26	643	0	539	101	1	3	1	1	1	1	0	0	0	0	0	0	2	75	3	432	95	1	0	0	238	0
1	0	0	1	26	644	0	580	9	3	3	2	2	1	1	0	0	0	0	1	0	2	75	3	279	94	1	0	0	99	0
1	0	0	1	26	645	0	561	101	3	3	2	2	1	1	0	0	0	0	1	1	2	75	3	373	100	1	0	0	18	0
1	0	0	1	26	646	0	482	96	0	0	1	1	1	1	0	0	0	0	1	1	2	75	3	489	117	1	0	0	110	0
1	0	0	1	26	647	0	578	6	1	1	1	1	1	1	0	0	0	0	1	1	2	75	3	325	96	1	0	0	104	0
1	0	0	1	26	648	0	863	96	2	3	1	2	0	1	0	0	0	0	1	1	2	75	3	518	104	1	0	0	222	0
1	0	0	1	26	649	0	411	6	3	0	1	2	0	0	0	0	0	0	0	1	2	75	3	309	10	1	0	0	208	0
1	0	0	1	26	650	0	411	96	0	0	1	1	1	0	0	0	0	0	1	0	1	25	4	501	103	1	0	0	267	0
1	0	0	1	26	651	0	568	9	0	2	1	1	1	1	0	0	0	0	0	1	2	75	3	267	95	1	0	0	43	0
1	0	0	1	26	652	0	423	8	0	0	1	1	1	1	0	0	0	0	1	0	1	25	4	497	9	1	0	0	120	0
1	0	0	1	26	653	0	458	9	1	0	1	1	1	1	0	0	0	0	1	1	2	75	3	530	6	1	0	0	84	0
1	0	0	1	26	654	0	412	103	0	0	1	1	1	1	0	0	0	0	1	1	2	75	3	358	96	1	0	0	223	0
1	0	0	1	26	655	0	443	93	1	0	1	1	1	1	0	0	0	0	1	1	2	75	3	308	9	1	0	0	47	0
1	0	0	1	26	656	0	400	93	1	0	1	1	1	1	0	0	0	0	1	1	1	25	4	586	95	1	0	0	36	0
1	0	0	1	26	657	0	566	96	3	2	1	2	0	1	0	0	0	0	1	1	2	75	3	314	97	1	0	0	204	0
1	0	0	1	26	658	0	575	6	2	0	2	2	1	0	0	0	0	0	0	1	2	75	3	323	91	1	0	0	201	0
1	0	0	1	26	659	0	408	98	1	1	1	1	1	1	0	0	0	0	1	0	1	25	4	610	94	1	0	0	267	0
1	0	0	1	26	660	0	405	102	1	0	1	1	1	1	0	0	0	0	1	1	2	75	3	304	90	1	0	0	157	0
1	0	0	1	26	661	0	791	95	3	2	2	2	1	1	0	0	0	0	1	1	1	25	4	530	98	1	0	0	242	0
1	0	0	1	26	662	0	534	99	3	1	1	2	0	1	0	0	0	0	0	1	2	75	3	315	99	1	0	0	176	0
1	0	0	1	26	663	0	434	99	1	2	1	1	1	0	0	0	0	0	0	0	2	75	3	363	90	1	0	0	133	0
1	0	0	1	26	664	0	595	94	2	2	2	2	1	1	0	0	0	0	1	0	2	75	3	421	97	1	0	0	194	0
1	0	0	1	26	665	0	443	95	0	3	1	1	1	1	0	0	0	0	0	1	2	75	3	388	6	1	0	0	161	0
1	0	0	1	26	666	0	427	9	0	1	1	1	1	1	0	0	0	0	1	0	2	75	3	356	9	1	0	0	6	0
1	0	0	1	26	667	0	578	6	3	2	1	2	0	1	0	0	0	0	1	1	2	75	3	309	6	1	0	0	59	0
1	0	0	1	26	668	0	513	9	2	2	2	2	1	0	0	0	0	0	1	1	2	75	3	295	198	1	0	0	175	0
1	0	0	1	26	669	0	685	97	3	3	2	2	1	1	0	0	0	0	1	1	2	75	3	316	114	1	0	0	128	0
1	0	0	1	26	670	0	628	98	0	3	1	1	1	1	0	0	0	0	0	1	2	75	3	437	6	1	0	0	255	0
1	0	0	1	26	671	0	505	96	0	2	1	1	1	1	0	0	0	0	0	0	2	75	3	367	101	1	0	0	148	0
1	0	0	1	26	672	0	375	99	0	2	1	1	1	1	0	0	0	0	0	0	2	75	3	402	100	1	0	0	183	0
1	0	0	1	26	673	0	664	102	0	1	1	1	1	1	0	0	0	0	1	0	2	75	3	328	103	1	0	0	5	0
1	0	0	1	26	674	0	582	99	1	1	1	1	1	1	0	0	0	0	1	1	2	75	3	408	100	1	0	0	80	0
1	0	0	1	26	675	0	483	6	1	0	1	1	1	1	0	0	0	0	1	1	2	75	3	426	96	1	0	0	119	0
1	0	0	1	26	676	0	403	99	1	1	1	1	1	1	0	0	0	0	1	1	2	75	3	397	6	1	0	0	218	0
1	0	0	1	26	677	0	642	96	3	2	1	2	0	1	0	0	0	0	1	1	2	75	3	387	100	1	0	0	212	0
1	0	0	1	26	678	0	983	94	2	3	2	2	1	0	0	0	0	0	1	1	2	75	0	1006	6	0	1	0	277	0
1	0	0	1	26	679	0	908	228	3	2	2	2	1	1	0	0	0	0	1	1	1	25	4	561	6	1	0	0	207	0
1	0	0	1	26	680	0	583	120	2	2	2	2	1	1	0	0	0	0	1	1	2	75	3	346	100	1	0	0	259	0
1	0	0	1	26	681	0	637	93	3	3	2	2	1	1	0	0	0	0	1	1	2	75	3	430	96	1	0	0	57	0
1	0	0	1	26	682	0	474	94	1	1	1	1	1	1	0	0	0	0	1	1	2	75	3	561	94	1	0	0	125	0
1	0	0	1	26	683	0	474	103	1	0	1	1	1	1	0	0	0	0	1	1	2	75	3	322	94	1	0	0	270	0
1	0	0	1	26	684	0	501	97	2	3	2	2	1	1	0	0	0	0	1	1	2	75	3	315	95	1	0	0	180	0
1	0	0	1	26	685	0	561	95	2	3	2	2	1	1	0	0	0	0	1	1	2	75	3	309	99	1	0	0	138	0
1	0	0	1	26	686	0	574	96	3	3	2	2	1	1	0	0	0	0	1	1	2	75	3	337	102	1	0	0	187	0
1	0	0	1	26	687	0	519	101	0	1	1	1	1	1	0	0	0	0	1	1	1	25	4	509	95	1	0	0	136	0
1	0	0	1	26	688	0	405	99	0	0	1	1	1	1	0	0	0	0	1	1	2	75	3	367	6	1	0	0	236	0
1	0	0	1	26	689	0	755	96	1	3	1	1	1	1	0	0	0	0	0	1	2	75	3	639	6	1	0	0	206	0
1	0	0	1	26	690	0	549	97	0	3	1	1	1	1	0	0	0	0	0	0	2	75	3	361	9	1	0	0	283	0
1	0	0	1	26	691	0	539	100	2	2	2	2	1	1	0	0	0	0	1	0	2	75	3	304	101	1	0	0	277	0
1	0	0	1	26	692	0	386	96	0	0	1	1	1	1	0	0	0	0	1	1	1	25	4	509	99	1	0	0	271	0
1	0	0	1	26	693	0	384	90	1	1	1	1	1	1	0	0	0	0	1	1	2	75	3	379	104	1	0	0	39	0
1	0	0	1	26	694	0	392	99	0	0	1	1	1	1	0	0	0	0	1	1	1	25	3	387	101	0	0	0	51	0
1	0	0	1	26	695	0	574	97	0	2	1	1	1	1	0	0	0	0	0	1	2	75	3	322	9	1	0	0	297	0
1	0	0	1	26	696	0	387	6	0	0	1	1	1	1	0	0	0	0	1	0	1	25	4	686	95	1	0	0	239	0
1	0	0	1	26	697	0	498	6	1	1	1	1	1	1	0	0	0	0	1	1	2	75	3	393	94	1	0	0	297	0
1	0	0	1	26	698	0	570	96	2	1	2	2	1	1	0	0	0	0	0	1	2	75	3	366	9	1	0	0	288	0
1	0	0	1	26	699	0	400	94	1	3	1	1	1	1	0	0	0	0	0	0	2	75	3	362	95	1	0	0	38	0
1	0	0	1	26	700	1	805	9	3	2	2	2	1	-1	0	-1	0	-1	1	-1	2	75	3	511	97	1	0	0	129	0
1	0	0	1	26	701	0	696	6	3	2	1	2	0	1	0	0	0	0	1	1	1	25	4	518	100	1	0	0	128	0
1	0	0	1	26	702	0	686	97	0	2	2	1	0	0	0	0	0	0	0	1	2	75	3	381	95	1	0	0	153	0
1	0	0	1	26	703	0	548	101	2	3	2	2	1	0	0	0	0	0	1	0	2	75	3	329	96	1	0	0	40	0
1	0	0	1	26	704	0	437	100	2	2	2	2	1	1	0	0	0	0	1	1	2	75	3	318	97	1	0	0	53	0
1	0	0	1	26	705	0	649	89	3	0	2	2	1	1	0	0	0	0	0	1	2	75	3	314	102	1	0	0	37	0
1	0	0	1	26	706	0	774	98	3	2	2	2	1	1	0	0	0	0	1	0	2	75	3	289	105	1	0	0	277	0
1	0	0	1	26	707	0	723	92	3	1	1	2	0	1	0	0	0	0	0	1	2	75	3	321	94	1	0	0	252	0
1	0	0	1	26	708	0	452	99	3	1	1	2	0	0	0	0	0	0	0	0	1	25	4	444	95	1	0	0	123	0
1	0	0	1	26	709	0	453	97	3	1	1	2	0	0	0	0	0	0	0	0	2	75	3	334	96	1	0	0	128	0
1	0	0	1	26	710	0	518	99	2	3	2	2	1	0	0	0	0	0	1	0	2	75	3	316	96	1	0	0	246	0
1	0	0	1	26	711	0	495	102	2	3	2	2	1	1	0	0	0	0	1	1	2	75	3	293	9	1	0	0	85	0
1	0	0	1	26	712	0	432	97	3	1	1	2	0	1	0	0	0	0	0	1	2	75	3	329	92	1	0	0	234	0
1	0	0	1	26	713	0	397	6	1	2	1	1	1	0	0	0	0	0	0	0	2	75	3	295	6	1	0	0	85	0
1	0	0	1	26	714	0	417	102	2	1	1	2	0	1	0	0	0	0	0	0	2	75	3	283	6	1	0	0	21	0
1	0	0	1	26	715	0	584	100	2	0	2	2	1	0	0	0	0	0	0	0	2	75	3	363	9	1	0	0	220	0
1	0	0	1	26	716	0	384	94	3	1	1	2	0	1	0	0	0	0	0	0	2	75	3	283	100	1	0	0	255	0
1	0	0	1	26	717	0	494	9	2	3	2	2	1	0	0	0	0	0	1	0	2	75	3	309	96	1	0	0	76	0
1	0	0	1	26	718	0	384	94	0	1	1	1	1	1	0	0	0	0	1	1	2	75	3	283	97	1	0	0	10	0
1	0	0	1	26	719	0	504	6	2	3	2	2	1	1	0	0	0	0	1	1	2	75	3	271	95	1	0	0	295	0
1	0	0	1	26	720	0	512	99	2	1	2	2	1	1	0	0	0	0	0	1	1	25	4	597	6	1	0	0	131	0
1	0	0	1	26	721	0	654	94	1	0	1	1	1	1	0	0	0	0	1	0	2	75	3	558	9	1	0	0	176	0
1	0	0	1	26	722	0	469	94	1	0	1	1	1	1	0	0	0	0	1	1	1	25	4	524	6	1	0	0	103	0
1	0	0	1	26	723	0	694	91	3	2	2	2	1	1	0	0	0	0	1	1	2	75	3	453	100	1	0	0	60	0
1	0	0	1	26	724	0	400	96	1	0	1	1	1	1	0	0	0	0	1	1	2	75	3	331	97	1	0	0	40	0
1	0	0	1	26	725	0	423	96	0	1	1	1	1	1	0	0	0	0	1	1	2	75	3	529	96	1	0	0	266	0
1	0	0	1	26	726	0	372	11	1	1	1	1	1	1	0	0	0	0	1	1	1	25	4	463	188	1	0	0	220	0
1	0	0	1	26	727	0	484	10	0	0	1	1	1	1	0	0	0	0	1	1	2	75	3	299	6	1	0	0	115	0
1	0	0	1	26	728	0	388	92	0	3	1	1	1	1	0	0	0	0	0	1	1	25	4	399	99	1	0	0	291	0
1	0	0	1	26	729	0	561	104	0	3	1	1	1	1	0	0	0	0	0	0	2	75	3	277	98	1	0	0	219	0
1	0	0	1	26	730	0	410	93	0	0	1	1	1	1	0	0	0	0	1	0	2	75	3	548	98	1	0	0	299	0
1	0	0	1	26	731	0	470	93	1	2	1	1	1	1	0	0	0	0	0	1	2	75	3	509	6	1	0	0	81	0
1	0	0	1	26	732	0	472	98	3	0	1	2	0	1	0	0	0	0	0	0	1	25	4	431	8	1	0	0	110	0
1	0	0	1	26	733	0	712	94	2	1	2	2	1	0	0	0	0	0	0	0	2	75	3	246	99	1	0	0	34	0
1	0	0	1	26	734	0	386	9	1	1	1	1	1	1	0	0	0	0	1	0	2	75	3	301	96	1	0	0	40	0
1	0	0	1	26	735	0	473	98	1	2	1	1	1	1	0	0	0	0	0	1	1	25	4	625	95	1	0	0	140	0
1	0	0	1	26	736	0	537	102	2	3	2	2	1	1	0	0	0	0	1	0	2	75	3	526	96	1	0	0	29	0
1	0	0	1	26	737	0	571	9	2	2	2	2	1	1	0	0	0	0	1	1	2	75	3	366	9	1	0	0	284	0
1	0	0	1	26	738	0	512	94	2	3	2	2	1	1	0	0	0	0	1	1	2	75	3	550	95	1	0	0	122	0
1	0	0	1	26	739	0	447	102	1	1	1	1	1	1	0	0	0	0	1	1	2	75	3	343	6	1	0	0	236	0
1	0	0	1	26	740	0	523	97	2	2	2	2	1	1	0	0	0	0	1	1	2	75	3	321	95	1	0	0	93	0
1	0	0	1	26	741	0	523	96	3	0	1	2	0	1	0	0	0	0	0	1	2	75	3	353	96	1	0	0	221	0
1	0	0	1	26	742	0	517	93	1	2	1	1	1	0	0	0	0	0	0	0	2	75	3	283	103	1	0	0	218	0
1	0	0	1	26	743	0	432	95	2	1	1	2	0	1	0	0	0	0	0	0	1	25	4	569	94	1	0	0	17	0
1	0	0	1	26	744	0	598	95	2	3	2	2	1	0	0	0	0	0	1	0	2	75	3	296	95	1	0	0	96	0
1	0	0	1	26	745	0	578	96	3	2	1	2	0	1	0	0	0	0	1	1	2	75	3	341	6	1	0	0	145	0
1	0	0	1	26	746	0	573	100	2	2	2	2	1	0	0	0	0	0	1	1	2	75	3	416	101	1	0	0	73	0
1	0	0	1	26	747	0	603	6	0	2	1	1	1	1	0	0	0	0	0	1	2	75	3	285	99	1	0	0	153	0
1	0	0	1	26	748	0	501	98	2	2	2	2	1	1	0	0	0	0	1	0	2	75	3	315	95	1	0	0	107	0
1	0	0	1	26	749	0	533	99	2	3	2	2	1	1	0	0	0	0	1	1	2	75	3	314	102	1	0	0	118	0
1	0	0	1	26	750	0	530	6	0	2	1	1	1	1	0	0	0	0	0	1	1	25	3	231	93	0	0	0	125	0
1	0	0	1	26	751	0	544	126	2	2	2	2	1	1	0	0	0	0	1	0	2	75	3	261	6	1	0	0	40	0
1	0	0	1	26	752	0	482	96	3	0	1	2	0	1	0	0	0	0	0	1	2	75	3	217	97	1	0	0	52	0
1	0	0	1	26	753	0	548	6	3	1	1	2	0	0	0	0	0	0	0	0	2	75	3	504	99	1	0	0	99	0
1	0	0	1	26	754	0	658	96	1	2	1	1	1	0	0	0	0	0	0	0	2	75	3	290	96	1	0	0	290	0
1	0	0	1	26	755	0	580	9	2	1	2	2	1	1	0	0	0	0	0	0	2	75	3	263	101	1	0	0	76	0
1	0	0	1	26	756	0	529	9	2	2	2	2	1	1	0	0	0	0	1	0	2	75	3	294	96	1	0	0	154	0
1	0	0	1	26	757	0	494	97	0	1	1	1	1	1	0	0	0	0	1	1	1	25	4	437	102	1	0	0	252	0
1	0	0	1	26	758	0	632	97	3	2	1	2	0	1	0	0	0	0	1	1	2	75	3	361	96	1	0	0	227	0
1	0	0	1	26	759	0	525	102	3	2	2	2	1	0	0	0	0	0	1	1	2	75	3	291	102	1	0	0	241	0
1	0	0	1	26	760	0	423	95	1	0	1	1	1	1	0	0	0	0	1	1	2	75	3	416	117	1	0	0	21	0
1	0	0	1	26	761	0	510	9	0	3	1	1	1	1	0	0	0	0	0	1	2	75	3	340	97	1	0	0	188	0
1	0	0	1	26	762	0	490	6	1	3	1	1	1	1	0	0	0	0	0	0	2	75	3	417	6	1	0	0	66	0
1	0	0	1	26	763	0	428	6	1	1	1	1	1	1	0	0	0	0	1	0	2	75	3	294	93	1	0	0	45	0
1	0	0	1	26	764	0	513	95	3	2	1	2	0	1	0	0	0	0	1	1	2	75	3	583	95	1	0	0	3	0
1	0	0	1	26	765	0	501	95	2	3	2	2	1	0	0	0	0	0	1	1	2	75	3	251	6	1	0	0	156	0
1	0	0	1	26	766	0	370	92	3	1	1	2	0	1	0	0	0	0	0	1	1	25	3	302	9	0	0	0	178	0
1	0	0	1	26	767	0	404	96	3	0	1	2	0	0	0	0	0	0	0	0	2	75	3	303	94	1	0	0	217	0
1	0	0	1	26	768	0	388	91	0	0	1	1	1	0	0	0	0	0	1	0	1	25	4	495	92	1	0	0	22	0
1	0	0	1	26	769	0	508	94	0	3	1	1	1	1	0	0	0	0	0	1	2	75	3	322	95	1	0	0	279	0
1	0	0	1	26	770	1	583	102	3	3	2	2	1	-1	0	-1	0	-1	1	-1	2	75	3	345	6	1	0	0	4	0
1	0	0	1	26	771	0	471	102	3	0	1	2	0	1	0	0	0	0	0	1	2	75	3	367	9	1	0	0	71	0
1	0	0	1	26	772	0	698	94	2	0	2	2	1	0	0	0	0	0	0	0	1	25	4	424	102	1	0	0	207	0
1	0	0	1	26	773	0	445	6	1	1	1	1	1	1	0	0	0	0	1	0	2	75	3	390	93	1	0	0	121	0
1	0	0	1	26	774	0	479	95	3	0	1	2	0	1	0	0	0	0	0	1	2	75	3	374	95	1	0	0	269	0
1	0	0	1	26	775	0	568	99	1	2	1	1	1	0	0	0	0	0	0	0	1	25	4	396	95	1	0	0	73	0
1	0	0	1	26	776	0	567	92	3	3	2	2	1	1	0	0	0	0	1	0	2	75	3	266	101	1	0	0	273	0
1	0	0	1	26	777	0	749	95	3	2	1	2	0	1	0	0	0	0	1	1	2	75	3	489	96	1	0	0	62	0
1	0	0	1	26	778	0	484	96	3	0	1	2	0	0	0	0	0	0	0	1	2	75	3	299	102	1	0	0	223	0
1	0	0	1	26	779	0	592	6	1	3	1	1	1	0	0	0	0	0	0	0	2	75	3	291	92	1	0	0	40	0
1	0	0	1	26	780	0	511	93	1	2	1	1	1	1	0	0	0	0	0	0	1	25	4	469	130	1	0	0	173	0
1	0	0	1	26	781	0	588	96	3	3	2	2	1	1	0	0	0	0	1	0	2	75	3	287	6	1	0	0	84	0
1	0	0	1	26	782	0	537	9	3	3	2	2	1	1	0	0	0	0	1	1	2	75	3	286	96	1	0	0	268	0
1	0	0	1	26	783	0	769	6	3	1	2	2	1	1	0	0	0	0	0	1	2	75	3	268	99	1	0	0	21	0
1	0	0	1	26	784	0	633	94	3	2	2	2	1	1	0	0	0	0	1	0	2	75	3	250	10	1	0	0	260	0
1	0	0	1	26	785	0	621	9	3	0	2	2	1	1	0	0	0	0	0	1	1	25	3	270	98	0	0	0	99	0
1	0	0	1	26	786	0	568	100	3	1	1	2	0	1	0	0	0	0	0	0	2	75	3	379	96	1	0	0	181	0
1	0	0	1	26	787	0	609	96	0	3	1	1	1	0	0	0	0	0	0	0	2	75	3	452	94	1	0	0	257	0
1	0	0	1	26	788	0	663	97	2	0	2	2	1	1	0	0	0	0	0	0	1	25	4	486	106	1	0	0	98	0
1	0	0	1	26	789	0	624	9	0	1	1	1	1	1	0	0	0	0	1	0	2	75	3	386	6	1	0	0	96	0
1	0	0	1	26	790	0	539	94	3	3	2	2	1	1	0	0	0	0	1	1	2	75	3	320	9	1	0	0	277	0
1	0	0	1	26	791	0	402	96	1	0	1	1	1	1	0	0	0	0	1	1	2	75	3	333	95	1	0	0	23	0
1	0	0	1	26	792	0	474	98	1	1	1	1	1	1	0	0	0	0	1	1	2	75	3	433	103	1	0	0	172	0
1	0	0	1	26	793	0	504	98	3	3	2	2	1	1	0	0	0	0	1	1	2	75	3	318	102	1	0	0	39	0
1	0	0	1	26	794	0	1006	6	3	3	0	2	0	1	0	0	1	0	1	1	2	75	3	588	99	1	0	0	242	0
1	0	0	1	26	795	0	465	102	3	0	1	2	0	0	0	0	0	1	0	1	2	75	3	504	94	1	0	0	88	0
1	0	0	1	26	796	0	403	97	1	0	1	1	1	0	0	0	0	0	1	0	1	25	4	525	98	1	0	0	201	0
1	0	0	1	26	797	0	722	95	3	2	2	2	1	1	0	0	0	0	1	1	2	75	3	639	96	1	0	0	254	0
1	0	0	1	26	798	0	451	95	0	2	1	1	1	1	0	0	0	0	0	1	2	75	3	395	96	1	0	0	183	0
1	0	0	1	26	799	0	610	10	3	1	1	2	0	1	0	0	0	0	0	0	1	25	4	532	98	1	0	0	224	0
1	0	0	1	26	800	0	409	96	0	0	1	1	1	0	0	0	0	0	1	0	2	75	3	467	95	1	0	0	150	0
1	0	0	1	26	801	0	443	96	1	1	1	1	1	1	0	0	0	0	1	1	2	75	3	435	98	1	0	0	177	0
1	0	0	1	26	802	0	410	95	1	0	1	1	1	1	0	0	0	0	1	1	2	75	3	340	91	1	0	0	241	0
1	0	0	1	26	803	0	376	96	3	1	1	2	0	1	0	0	0	0	0	1	1	25	4	452	97	1	0	0	188	0
1	0	0	1	26	804	0	394	9	0	3	1	1	1	0	0	0	0	0	0	0	2	75	3	421	9	1	0	0	63	0
1	0	0	1	26	805	0	608	97	2	0	2	2	1	1	0	0	0	0	0	0	2	75	3	338	97	1	0	0	55	0
1	0	0	1	26	806	0	558	6	3	2	2	2	1	1	0	0	0	0	1	0	2	75	3	274	6	1	0	0	210	0
1	0	0	1	26	807	0	551	99	1	2	1	1	1	1	0	0	0	0	0	1	2	75	3	347	6	1	0	0	211	0
1	0	0	1	26	808	0	768	92	3	0	1	2	0	1	0	0	0	0	0	0	1	25	3	379	102	0	0	0	104	0
1	0	0	1	26	809	0	581	99	0	3	1	1	1	0	0	0	0	0	0	0	2	75	3	312	100	1	0	0	222	0
1	0	0	1	26	810	0	493	92	1	0	1	1	1	1	0	0	0	0	1	0	1	25	4	451	9	1	0	0	163	0
1	0	0	1	26	811	0	586	96	3	3	2	2	1	1	0	0	0	0	1	1	2	75	3	365	9	1	0	0	97	0
1	0	0	1	26	812	0	615	102	2	3	2	2	1	1	0	0	0	0	1	1	2	75	3	296	97	1	0	0	232	0
1	0	0	1	26	813	0	556	90	1	2	1	1	1	1	0	0	0	0	0	1	2	75	3	465	99	1	0	0	96	0
1	0	0	1	26	814	0	586	97	3	2	1	2	0	1	0	0	0	0	1	0	2	75	3	365	6	1	0	0	70	0
1	0	0	1	26	815	0	600	96	2	3	2	2	1	0	0	0	0	0	1	1	2	75	3	314	91	1	0	0	15	0
1	0	0	1	26	816	0	551	6	2	1	2	2	1	1	0	0	0	0	0	1	2	75	3	443	99	1	0	0	160	0
1	0	0	1	26	817	0	706	99	2	3	2	2	1	1	0	0	0	0	1	0	2	75	3	288	97	1	0	0	225	0
1	0	0	1	26	818	0	453	6	0	3	1	1	1	1	0	0	0	0	0	1	2	75	3	365	95	1	0	0	297	0
1	0	0	1	26	819	0	495	102	1	1	1	1	1	1	0	0	0	0	1	0	2	75	3	357	6	1	0	0	171	0
1	0	0	1	26	820	0	396	95	1	1	1	1	1	1	0	0	0	0	1	1	2	75	3	438	93	1	0	0	125	0
1	0	0	1	26	821	0	495	96	1	0	1	1	1	1	0	0	0	0	1	1	2	75	3	342	97	1	0	0	265	0
1	0	0	1	26	822	0	616	9	3	3	2	2	1	1	0	0	0	0	1	1	2	75	3	346	9	1	0	0	229	0
1	0	0	1	26	823	0	654	100	2	1	2	2	1	1	0	0	0	0	0	1	2	75	3	302	9	1	0	0	72	0
1	0	0	1	26	824	0	409	6	3	0	1	2	0	1	0	0	0	0	0	0	2	75	3	323	105	1	0	0	265	0
1	0	0	1	26	825	0	342	101	0	0	1	1	1	0	0	0	0	0	1	0	2	75	3	307	97	1	0	0	238	0
1	0	0	1	26	826	0	375	98	3	0	1	2	0	1	0	0	0	0	0	1	1	25	3	291	96	0	0	0	282	0
1	0	0	1	26	827	0	533	96	3	1	1	2	0	0	0	0	0	0	0	0	2	75	3	314	94	1	0	0	209	0
1	0	0	1	26	828	0	847	94	2	0	2	2	1	0	0	0	0	0	0	0	2	75	3	232	98	1	0	0	213	0
1	0	0	1	26	829	0	476	96	1	1	1	1	1	1	0	0	0	0	1	0	2	75	3	452	6	1	0	0	47	0
1	0	0	1	26	830	0	559	6	2	0	2	2	1	1	0	0	0	0	0	1	2	75	3	308	91	1	0	0	267	0
1	0	0	1	26	831	0	407	94	3	3	1	2	0	1	0	0	0	0	1	0	2	75	3	369	96	1	0	0	90	0
1	0	0	1	26	832	0	491	96	0	1	1	1	1	0	0	0	0	0	1	1	2	75	3	306	96	1	0	0	173	0
1	0	0	1	26	833	0	521	95	2	1	2	2	1	1	0	0	0	0	0	1	1	25	3	255	6	0	0	0	82	0
1	0	0	1	26	834	0	681	97	3	3	2	2	1	1	0	0	0	0	1	0	2	75	3	392	101	1	0	0	141	0
1	0	0	1	26	835	0	544	93	2	2	2	2	1	1	0	0	0	0	1	1	1	25	4	501	96	1	0	0	156	0
1	0	0	1	26	836	0	748	9	1	2	1	1	1	1	0	0	0	0	0	1	2	75	3	504	97	1	0	0	230	0
1	0	0	1	26	837	0	572	101	1	2	2	1	0	1	0	0	0	0	0	0	2	75	3	432	106	1	0	0	22	0
1	0	0	1	26	838	0	668	6	2	0	2	2	1	0	0	0	0	0	0	0	1	25	4	428	96	1	0	0	187	0
1	0	0	1	26	839	0	610	95	2	0	2	2	1	1	0	0	0	0	0	0	2	75	3	500	6	1	0	0	189	0
1	0	0	1	26	840	1	497	95	1	0	1	1	1	-1	0	-1	0	-1	1	-1	1	25	3	455	6	0	0	0	236	0
1	0	0	1	26	841	0	459	96	1	1	1	1	1	1	0	0	0	0	1	1	2	75	3	467	94	1	0	0	148	0
1	0	0	1	26	842	0	539	9	2	3	2	2	1	1	0	0	0	0	1	1	2	75	3	464	94	1	0	0	127	0
1	0	0	1	26	843	0	920	6	3	0	2	2	1	1	0	0	0	0	0	1	2	75	3	317	124	1	0	0	271	0
1	0	0	1	26	844	0	576	6	0	1	1	1	1	1	0	0	0	0	1	0	1	25	4	419	100	1	0	0	66	0
1	0	0	1	26	845	0	542	94	2	2	2	2	1	1	0	0	0	0	1	1	2	75	3	275	102	1	0	0	108	0
1	0	0	1	26	846	0	829	96	0	2	1	1	1	1	0	0	0	0	0	1	2	75	3	469	90	1	0	0	121	0
1	0	0	1	26	847	0	670	96	3	2	2	2	1	1	0	0	0	0	1	0	2	75	3	398	97	1	0	0	97	0
1	0	0	1	26	848	0	583	97	1	2	1	1	1	1	0	0	0	0	0	1	2	75	3	426	94	1	0	0	189	0
1	0	0	1	26	849	0	800	97	3	1	2	2	1	1	0	0	0	0	0	0	1	25	4	458	97	1	0	0	185	0
1	0	0	1	26	850	0	624	100	3	3	2	2	1	1	0	0	0	0	1	0	2	75	3	434	90	1	0	0	208	0
1	0	0	1	26	851	0	392	9	1	0	1	1	1	1	0	0	0	0	1	1	1	25	4	498	9	1	0	0	18	0
1	0	0	1	26	852	0	576	94	3	3	2	2	1	1	0	0	0	0	1	1	2	75	3	339	6	1	0	0	236	0
1	0	0	1	26	853	0	519	96	0	1	1	1	1	1	0	0	0	0	1	1	2	75	3	413	99	1	0	0	90	0
1	0	0	1	26	854	0	695	101	1	2	1	1	1	1	0	0	0	0	0	1	1	25	4	549	92	1	0	0	74	0
1	0	0	1	26	855	0	512	9	3	0	1	2	0	1	0	0	0	0	0	0	2	75	3	358	97	1	0	0	204	0
1	0	0	1	26	856	0	379	95	0	0	1	1	1	0	0	0	0	0	1	0	2	75	3	726	102	1	0	0	139	0
1	0	0	1	26	857	0	542	100	0	3	1	1	1	1	0	0	0	0	0	1	2	75	3	419	103	1	0	0	2	0
1	0	0	1	26	858	0	401	96	1	0	1	1	1	1	0	0	0	0	1	0	2	75	3	459	96	1	0	0	2	0
1	0	0	1	26	859	0	489	9	0	1	1	1	1	1	0	0	0	0	1	1	1	25	4	512	6	1	0	0	111	0
1	0	0	1	26	860	0	409	101	1	1	1	1	1	1	0	0	0	0	1	1	2	75	3	371	96	1	0	0	297	0
1	0	0	1	26	861	0	357	125	2	0	1	2	0	1	0	0	0	0	0	1	2	75	3	369	94	1	0	0	28	0
1	0	0	1	26	862	0	446	96	0	1	1	1	1	0	0	0	0	0	1	0	2	75	3	310	105	1	0	0	244	0
1	0	0	1	26	863	0	457	98	1	0	1	1	1	1	0	0	0	0	1	1	2	75	3	306	94	1	0	0	143	0
1	0	0	1	26	864	0	506	96	1	1	1	1	1	1	0	0	0	0	1	1	2	75	3	352	94	1	0	0	156	0
1	0	0	1	26	865	0	616	6	2	1	2	2	1	1	0	0	0	0	0	1	2	75	3	233	103	1	0	0	160	0
1	0	0	1	26	866	0	528	9	2	3	2	2	1	1	0	0	0	0	1	0	2	75	3	277	9	1	0	0	16	0
1	0	0	1	26	867	0	418	95	0	0	1	1	1	1	0	0	0	0	1	1	1	25	4	428	9	1	0	0	194	0
1	0	0	1	26	868	0	385	6	0	0	1	1	1	1	0	0	0	0	1	1	2	75	3	364	94	1	0	0	215	0
1	0	0	1	26	869	0	497	96	2	3	2	2	1	1	0	0	0	0	1	1	1	25	4	487	102	1	0	0	58	0
1	0	0	1	26	870	0	403	100	0	1	1	1	1	1	0	0	0	0	1	1	2	75	3	269	99	1	0	0	250	0
1	0	0	1	26	871	0	433	95	1	0	1	1	1	1	0	0	0	0	1	1	2	75	3	570	107	1	0	0	225	0
1	0	0	1	26	872	0	655	93	3	2	2	2	1	1	0	0	0	0	1	1	2	75	3	367	9	1	0	0	211	0
1	0	0	1	26	873	0	547	6	2	1	2	2	1	1	0	0	0	0	0	1	2	75	3	376	6	1	0	0	160	0
1	0	0	1	26	874	0	367	96	0	0	1	1	1	1	0	0	0	0	1	0	2	75	3	315	9	1	0	0	243	0
1	0	0	1	26	875	0	719	97	3	3	2	2	1	1	0	0	0	0	1	1	2	75	3	285	6	1	0	0	188	0
1	0	0	1	26	876	0	531	6	2	3	2	2	1	1	0	0	0	0	1	1	2	75	3	344	96	1	0	0	163	0
1	0	0	1	26	877	0	478	102	0	3	1	1	1	1	0	0	0	0	0	1	2	75	3	517	94	1	0	0	61	0
1	0	0	1	26	878	0	816	97	1	3	1	1	1	1	0	0	0	0	0	0	2	75	3	394	98	1	0	0	90	0
1	0	0	1	26	879	0	500	96	0	2	1	1	1	1	0	0	0	0	0	0	2	75	3	346	100	1	0	0	170	0
1	0	0	1	26	880	0	657	101	1	2	1	1	1	1	0	0	0	0	0	0	2	75	3	305	101	1	0	0	171	0
1	0	0	1	26	881	0	552	94	1	3	1	1	1	1	0	0	0	0	0	0	2	75	3	300	92	1	0	0	43	0
1	0	0	1	26	882	0	552	102	2	1	2	2	1	1	0	0	0	0	0	0	2	75	3	332	101	1	0	0	150	0
1	0	0	1	26	883	0	660	99	1	2	1	1	1	1	0	0	0	0	0	0	2	75	3	372	100	1	0	0	176	0
1	0	0	1	26	884	0	443	94	0	3	1	1	1	1	0	0	0	0	0	0	2	75	3	356	95	1	0	0	28	0
1	0	0	1	26	885	0	368	95	0	0	1	1	1	1	0	0	0	0	1	0	1	25	4	556	97	1	0	0	140	0
1	0	0	1	26	886	0	644	101	2	1	2	2	1	1	0	0	0	0	0	1	2	75	3	341	98	1	0	0	216	0
1	0	0	1	26	887	0	490	100	3	0	1	2	0	1	0	0	0	0	0	0	2	75	3	369	9	1	0	0	236	0
1	0	0	1	26	888	0	437	93	1	0	1	1	1	0	0	0	0	0	1	0	2	75	3	334	99	1	0	0	215	0
1	0	0	1	26	889	0	562	93	1	3	1	1	1	1	0	0	0	0	0	1	2	75	3	326	9	1	0	0	295	0
1	0	0	1	26	890	0	695	93	2	0	2	2	1	1	0	0	0	0	0	0	2	75	3	309	104	1	0	0	177	0
1	0	0	1	26	891	0	604	96	2	1	2	2	1	1	0	0	0	0	0	0	1	25	4	510	99	1	0	0	4	0
1	0	0	1	26	892	0	507	94	0	0	1	1	1	1	0	0	0	0	1	0	2	75	3	386	97	1	0	0	248	0
1	0	0	1	26	893	0	421	93	1	3	1	1	1	1	0	0	0	0	0	1	2	75	3	319	95	1	0	0	120	0
1	0	0	1	26	894	0	744	97	0	2	2	1	0	1	0	0	0	0	0	0	2	75	3	277	9	1	0	0	151	0
1	0	0	1	26	895	0	588	96	2	2	2	2	1	0	0	0	0	0	1	0	2	75	3	271	9	1	0	0	179	0
1	0	0	1	26	896	0	565	93	2	3	2	2	1	1	0	0	0	0	1	1	1	25	4	456	98	1	0	0	141	0
1	0	0	1	26	897	0	529	96	1	2	1	1	1	1	0	0	0	0	0	1	2	75	3	374	9	1	0	0	252	0
1	0	0	1	26	898	0	473	98	1	3	1	1	1	1	0	0	0	0	0	0	2	75	3	321	94	1	0	0	150	0
1	0	0	1	26	899	0	408	97	0	0	1	1	1	1	0	0	0	0	1	0	1	25	4	515	100	1	0	0	221	0
1	0	0	1	26	900	0	535	96	0	3	1	1	1	1	0	0	0	0	0	1	2	75	3	380	93	1	0	0	243	0
1	0	0	1	26	901	0	640	101	3	3	2	2	1	1	0	0	0	0	1	0	2	75	3	273	91	1	0	0	293	0
1	0	0	1	26	902	0	547	101	1	3	1	1	1	1	0	0	0	0	0	1	2	75	3	455	95	1	0	0	224	0
1	0	0	1	26	903	0	620	95	3	2	2	2	1	1	0	0	0	0	1	0	2	75	3	349	101	1	0	0	72	0
1	0	0	1	26	904	0	552	97	2	0	2	2	1	1	0	0	0	0	0	1	2	75	3	332	6	1	0	0	271	0
1	0	0	1	26	905	0	447	94	3	0	1	2	0	1	0	0	0	0	0	0	2	75	3	327	9	1	0	0	106	0
1	0	0	1	26	906	0	673	112	2	1	2	2	1	0	0	0	0	0	0	0	2	75	3	288	106	1	0	0	289	0
1	0	0	1	26	907	0	482	10	0	3	1	1	1	1	0	0	0	0	0	0	2	75	3	345	94	1	0	0	58	0
1	0	0	1	26	908	0	501	96	0	3	1	1	1	1	0	0	0	0	0	0	2	75	3	363	9	1	0	0	25	0
1	0	0	1	26	909	0	648	9	0	3	1	1	1	1	0	0	0	0	0	0	2	75	3	488	97	1	0	0	86	0
1	0	0	1	26	910	1	851	94	2	3	2	2	1	-1	0	-1	0	-1	1	-1	2	75	3	491	98	1	0	0	232	0
1	0	0	1	26	911	0	703	97	3	2	2	2	1	1	0	0	0	0	1	1	2	75	3	301	91	1	0	0	173	0
1	0	0	1	26	912	0	516	96	1	2	1	1	1	1	0	0	0	0	0	1	2	75	3	329	93	1	0	0	19	0
1	0	0	1	26	913	0	486	98	2	0	1	2	0	1	0	0	0	0	0	0	2	75	3	285	92	1	0	0	60	0
1	0	0	1	26	914	0	392	6	1	1	1	1	1	0	0	0	0	0	1	0	1	25	4	403	103	1	0	0	26	0
1	0	0	1	26	915	0	464	103	1	2	1	1	1	1	0	0	0	0	0	1	2	75	3	312	105	1	0	0	248	0
1	0	0	1	26	916	0	603	6	2	0	1	2	0	1	0	0	0	0	0	0	2	75	3	318	98	1	0	0	102	0
1	0	0	1	26	917	0	471	95	2	2	1	2	0	0	0	0	0	0	1	0	1	25	4	495	94	1	0	0	121	0
1	0	0	1	26	918	0	456	95	2	0	1	2	0	0	0	0	0	0	0	1	2	75	3	304	98	1	0	0	219	0
1	0	0	1	26	919	0	405	101	0	3	1	1	1	0	0	0	0	0	0	0	1	25	4	591	93	1	0	0	275	0
1	0	0	1	26	920	0	450	95	1	1	1	1	1	1	0	0	0	0	1	0	2	75	3	283	9	1	0	0	0	0
1	0	0	1	26	921	0	488	93	3	1	1	2	0	1	0	0	0	0	0	1	2	75	3	479	97	1	0	0	81	0
1	0	0	1	26	922	0	425	101	0	3	1	1	1	0	0	0	0	0	0	0	1	25	4	435	93	1	0	0	109	0
1	0	0	1	26	923	0	461	9	1	3	1	1	1	1	0	0	0	0	0	0	2	75	3	341	100	1	0	0	201	0
1	0	0	1	26	924	0	411	92	3	3	1	2	0	1	0	0	0	0	1	0	2	75	3	293	91	1	0	0	93	0
1	0	0	1	26	925	0	511	96	3	3	2	2	1	0	0	0	0	0	1	1	2	75	3	421	9	1	0	0	7	0
1	0	0	1	26	926	0	451	6	0	2	1	1	1	1	0	0	0	0	0	1	1	25	4	459	94	1	0	0	278	0
1	0	0	1	26	927	0	526	99	0	3	1	1	1	1	0	0	0	0	0	0	2	75	3	419	9	1	0	0	257	0
1	0	0	1	26	928	0	503	103	1	1	1	1	1	1	0	0	0	0	1	0	2	75	3	349	8	1	0	0	116	0
1	0	0	1	26	929	0	822	96	2	3	2	2	1	1	0	0	0	0	1	1	1	25	3	399	96	0	0	0	56	0
1	0	0	1	26	930	0	475	10	3	0	1	2	0	1	0	0	0	0	0	1	2	75	3	386	103	1	0	0	285	0
1	0	0	1	26	931	0	453	9	1	0	1	1	1	0	0	0	0	0	1	0	2	75	3	429	94	1	0	0	60	0
1	0	0	1	26	932	0	424	96	0	2	1	1	1	1	0	0	0	0	0	1	2	75	3	337	9	1	0	0	70	0
1	0	0	1	26	933	0	636	101	2	3	1	2	0	1	0	0	0	0	1	0	2	75	3	333	99	1	0	0	97	0
1	0	0	1	26	934	0	775	92	3	1	1	2	0	0	0	0	0	0	0	1	2	75	3	354	96	1	0	0	269	0
1	0	0	1	26	935	0	437	6	0	0	1	1	1	0	0	0	0	0	1	0	2	75	3	382	6	1	0	0	119	0
1	0	0	1	26	936	0	455	96	1	3	1	1	1	1	0	0	0	0	0	1	2	75	3	351	6	1	0	0	233	0
1	0	0	1	26	937	0	515	97	3	1	1	2	0	1	0	0	0	0	0	0	1	25	4	537	98	1	0	0	213	0
1	0	0	1	26	938	0	622	8	2	3	2	2	1	0	0	0	0	0	1	0	2	75	3	303	93	1	0	0	229	0
1	0	0	1	26	939	0	387	100	1	1	1	1	1	1	0	0	0	0	1	1	2	75	3	334	102	1	0	0	139	0
1	0	0	1	26	940	0	407	96	1	0	1	1	1	1	0	0	0	0	1	1	1	25	4	497	102	1	0	0	17	0
1	0	0	1	26	941	0	478	6	3	0	1	2	0	1	0	0	0	0	0	1	2	75	3	517	96	1	0	0	232	0
1	0	0	1	26	942	0	394	6	0	1	1	1	1	0	0	0	0	0	1	0	2	75	3	485	93	1	0	0	58	0
1	0	0	1	26	943	0	496	94	1	1	1	1	1	1	0	0	0	0	1	1	1	25	4	471	94	1	0	0	286	0
1	0	0	1	26	944	0	361	9	0	0	1	1	1	1	0	0	0	0	1	1	2	75	3	501	9	1	0	0	230	0
1	0	0	1	26	945	0	505	93	1	1	1	1	1	1	0	0	0	0	1	1	2	75	3	384	97	1	0	0	276	0
1	0	0	1	26	946	0	578	6	3	2	2	2	1	1	0	0	0	0	1	1	2	75	3	485	6	1	0	0	201	0
1	0	0	1	26	947	0	539	95	2	1	2	2	1	1	0	0	0	0	0	1	1	25	4	447	6	1	0	0	51	0
1	0	0	1	26	948	0	603	98	2	3	2	2	1	1	0	0	0	0	1	0	2	75	3	301	6	1	0	0	156	0
1	0	0	1	26	949	0	453	92	1	1	1	1	1	1	0	0	0	0	1	1	2	75	3	429	98	1	0	0	227	0
1	0	0	1	26	950	0	577	100	1	2	1	1	1	1	0	0	0	0	0	1	2	75	3	341	6	1	0	0	250	0
1	0	0	1	26	951	0	616	99	2	3	2	2	1	1	0	0	0	0	1	0	2	75	3	346	88	1	0	0	198	0
1	0	0	1	26	952	0	655	102	3	2	2	2	1	1	0	0	0	0	1	1	2	75	3	303	90	1	0	0	67	0
1	0	0	1	26	953	0	442	6	0	3	1	1	1	1	0	0	0	0	0	1	2	75	3	355	98	1	0	0	100	0
1	0	0	1	26	954	0	461	105	1	0	1	1	1	1	0	0	0	0	1	0	2	75	3	309	102	1	0	0	177	0
1	0	0	1	26	955	0	555	101	2	1	2	2	1	1	0	0	0	0	0	1	2	75	3	528	9	1	0	0	88	0
1	0	0	1	26	956	0	442	93	0	0	1	1	1	1	0	0	0	0	1	0	2	75	3	355	8	1	0	0	51	0
1	0	0	1	26	957	0	559	96	2	0	2	2	1	1	0	0	0	0	0	1	1	25	4	627	87	1	0	0	264	0
1	0	0	1	26	958	0	677	9	3	1	1	2	0	1	0	0	0	0	0	0	2	75	3	325	95	1	0	0	257	0
1	0	0	1	26	959	0	425	97	0	1	1	1	1	0	0	0	0	0	1	0	2	75	3	498	102	1	0	0	92	0
1	0	0	1	26	960	0	476	6	0	2	1	1	1	1	0	0	0	0	0	1	2	75	3	468	9	1	0	0	115	0
1	0	0	1	26	961	0	365	197	0	1	1	1	1	1	0	0	0	0	1	0	2	75	3	553	96	1	0	0	189	0
1	0	0	1	26	962	0	495	100	1	1	1	1	1	1	0	0	0	0	1	1	2	75	3	469	93	1	0	0	11	0
1	0	0	1	26	963	0	722	99	2	1	2	2	1	1	0	0	0	0	0	1	1	25	4	527	9	1	0	0	251	0
1	0	0	1	26	964	0	579	6	0	0	1	1	1	1	0	0	0	0	1	0	2	75	3	294	9	1	0	0	68	0
1	0	0	1	26	965	0	369	90	0	1	1	1	1	1	0	0	0	0	1	1	1	25	4	588	104	1	0	0	71	0
1	0	0	1	26	966	0	504	94	1	3	1	1	1	1	0	0	0	0	0	1	2	75	3	558	6	1	0	0	281	0
1	0	0	1	26	967	0	384	96	2	1	1	2	0	1	0	0	0	0	0	0	2	75	3	763	96	1	0	0	299	0
1	0	0	1	26	968	0	460	91	0	3	1	1	1	0	0	0	0	0	0	0	2	75	3	469	100	1	0	0	159	0
1	0	0	1	26	969	0	540	98	2	3	2	2	1	1	0	0	0	0	1	0	2	75	3	337	100	1	0	0	71	0
1	0	0	1	26	970	0	572	96	0	2	1	1	1	1	0	0	0	0	0	1	2	75	3	272	6	1	0	0	122	0
1	0	0	1	26	971	0	584	88	2	1	2	2	1	1	0	0	0	0	0	0	2	75	3	299	8	1	0	0	88	0
1	0	0	1	26	972	0	486	9	0	2	1	1	1	1	0	0	0	0	0	0	1	25	4	461	126	1	0	0	195	0
1	0	0	1	26	973	0	642	97	2	2	2	2	1	1	0	0	0	0	1	0	2	75	3	307	102	1	0	0	238	0
1	0	0	1	26	974	0	631	101	2	3	2	2	1	1	0	0	0	0	1	1	2	75	3	408	92	1	0	0	54	0
1	0	0	1	26	975	0	500	93	0	3	1	1	1	1	0	0	0	0	0	1	1	25	4	474	6	1	0	0	106	0
1	0	0	1	26	976	0	595	96	3	3	2	2	1	1	0	0	0	0	1	0	2	75	3	405	91	1	0	0	232	0
1	0	0	1	26	977	0	490	6	1	2	1	1	1	1	0	0	0	0	0	1	1	25	4	528	101	1	0	0	290	0
1	0	0	1	26	978	0	515	93	1	2	1	1	1	1	0	0	0	0	0	0	2	75	3	344	6	1	0	0	75	0
1	0	0	1	26	979	0	435	103	1	1	1	1	1	1	0	0	0	0	1	0	2	75	3	444	6	1	0	0	247	0
1	0	0	1	26	980	1	604	99	1	2	1	1	1	-1	0	-1	0	-1	0	-1	2	75	3	430	6	1	0	0	248	0
1	0	0	1	26	981	0	449	95	1	3	1	1	1	1	0	0	0	0	0	0	1	25	4	473	102	1	0	0	202	0
1	0	0	1	26	982	0	479	94	1	3	1	1	1	1	0	0	0	0	0	0	2	75	3	278	6	1	0	0	123	0
1	0	0	1	26	983	0	559	96	2	2	2	2	1	1	0	0	0	0	1	0	2	75	3	291	95	1	0	0	197	0
1	0	0	1	26	984	0	569	100	0	3	1	1	1	1	0	0	0	0	0	1	1	25	4	460	95	1	0	0	165	0
1	0	0	1	26	985	0	563	10	2	0	2	2	1	1	0	0	0	0	0	0	2	75	3	262	6	1	0	0	92	0
1	0	0	1	26	986	0	641	6	1	2	1	1	1	1	0	0	0	0	0	0	2	75	3	353	94	1	0	0	216	0
1	0	0	1	26	987	0	726	98	2	1	1	2	0	1	0	0	0	0	0	0	2	75	3	340	10	1	0	0	76	0
1	0	0	1	26	988	0	575	93	1	1	1	1	1	0	0	0	0	0	1	0	2	75	3	322	99	1	0	0	254	0
1	0	0	1	26	989	0	741	6	2	1	1	2	0	1	0	0	0	0	0	1	2	75	3	402	94	1	0	0	210	0
1	0	0	1	26	990	0	487	103	0	2	1	1	1	0	0	0	0	0	0	0	2	75	3	286	94	1	0	0	142	0
1	0	0	1	26	991	0	550	99	3	2	1	2	0	1	0	0	0	0	1	0	2	75	3	458	101	1	0	0	267	0
1	0	0	1	26	992	0	477	99	2	2	2	2	1	0	0	0	0	0	1	1	2	75	3	293	94	1	0	0	247	0
1	0	0	1	26	993	0	520	104	1	3	1	1	1	1	0	0	0	0	0	1	2	75	3	350	96	1	0	0	183	0
1	0	0	1	26	994	0	484	96	3	1	1	2	0	1	0	0	0	0	0	0	1	25	4	523	6	1	0	0	291	0
1	0	0	1	26	995	0	669	94	3	3	2	2	1	0	0	0	0	0	1	0	2	75	3	364	97	1	0	0	169	0
1	0	0	1	26	996	0	483	8	0	1	1	1	1	1	0	0	0	0	1	1	1	25	4	474	92	1	0	0	200	0
1	0	0	1	26	997	0	656	94	2	1	2	2	1	1	0	0	0	0	0	1	2	75	3	320	6	1	0	0	218	0
1	0	0	1	26	998	0	660	95	2	1	2	2	1	1	0	0	0	0	0	0	2	75	3	277	102	1	0	0	276	0
1	0	0	1	26	999	0	583	93	2	1	2	2	1	1	0	0	0	0	0	0	2	75	3	282	96	1	0	0	3	0
1	0	0	1	26	1000	0	552	95	1	1	1	1	1	1	0	0	0	0	1	0	1	25	4	540	98	1	0	0	95	0
1	0	0	1	26	1001	0	598	148	2	1	2	2	1	1	0	0	0	0	0	1	2	75	3	296	102	1	0	0	53	0
1	0	0	1	26	1002	0	420	98	1	0	1	1	1	1	0	0	0	0	1	0	2	75	3	349	9	1	0	0	50	0
1	0	0	1	26	1003	0	393	94	0	0	1	1	1	1	0	0	0	0	1	1	2	75	3	404	100	1	0	0	69	0
1	0	0	1	26	1004	0	543	205	3	3	2	2	1	1	0	0	0	0	1	1	2	75	3	340	94	1	0	0	239	0
1	0	0	1	26	1005	0	424	96	0	2	1	1	1	1	0	0	0	0	0	1	2	75	3	450	6	1	0	0	194	0
1	0	0	1	26	1006	0	743	9	3	1	1	2	0	1	0	0	0	0	0	0	1	25	4	516	95	1	0	0	94	0
1	0	0	1	26	1007	0	462	96	0	2	1	1	1	0	0	0	0	0	0	0	2	75	3	310	103	1	0	0	54	0
1	0	0	1	26	1008	0	609	6	2	0	2	2	1	1	0	0	0	0	0	0	2	75	3	260	6	1	0	0	258	0
1	0	0	1	26	1009	0	999	93	3	2	2	2	1	1	0	0	0	0	1	0	2	75	3	281	94	1	0	0	216	0
1	0	0	1	26	1010	0	526	92	0	3	1	1	1	1	0	0	0	0	0	1	1	25	4	451	6	1	0	0	245	0
1	0	0	1	26	1011	0	487	99	0	1	1	1	1	1	0	0	0	0	1	0	2	75	3	302	96	1	0	0	125	0
1	0	0	1	26	1012	0	678	95	2	1	2	2	1	1	0	0	0	0	0	1	2	75	3	277	89	1	0	0	125	0
1	0	0	1	26	1013	0	718	95	3	2	1	2	0	1	0	0	0	0	1	0	2	75	3	299	6	1	0	0	208	0
1	0	0	1	26	1014	0	481	93	0	0	1	1	1	0	0	0	0	0	1	1	2	75	3	328	95	1	0	0	186	0
1	0	0	1	26	1015	0	590	90	2	2	2	2	1	1	0	0	0	0	1	1	2	75	3	353	6	1	0	0	13	0
1	0	0	1	26	1016	0	526	94	2	0	2	2	1	1	0	0	0	0	0	1	2	75	3	275	6	1	0	0	33	0
1	0	0	1	26	1017	0	480	99	0	0	1	1	1	1	0	0	0	0	1	0	2	75	3	359	100	1	0	0	298	0
1	0	0	1	26	1018	0	424	96	0	3	1	1	1	1	0	0	0	0	0	1	2	75	3	354	96	1	0	0	277	0
1	0	0	1	26	1019	0	548	100	2	1	2	2	1	1	0	0	0	0	0	0	1	25	4	568	91	1	0	0	138	0
1	0	0	1	26	1020	0	529	9	0	3	1	1	1	1	0	0	0	0	0	0	2	75	3	357	94	1	0	0	236	0
1	0	0	1	26	1021	0	521	101	2	0	2	2	1	1	0	0	0	0	0	0	2	75	3	447	6	1	0	0	52	0
1	0	0	1	26	1022	0	523	94	2	2	2	2	1	1	0	0	0	0	1	0	2	75	3	352	9	1	0	0	9	0
1	0	0	1	26	1023	0	446	6	2	2	2	2	1	1	0	0	0	0	1	1	2	75	3	326	6	1	0	0	192	0
1	0	0	1	26	1024	0	668	10	3	3	2	2	1	1	0	0	0	0	1	1	1	25	4	460	97	1	0	0	202	0
1	0	0	1	26	1025	0	609	100	1	2	1	1	1	1	0	0	0	0	0	1	2	75	3	371	6	1	0	0	253	0
1	0	0	1	26	1026	0	551	95	0	3	1	1	1	1	0	0	0	0	0	0	2	75	3	315	95	1	0	0	298	0
1	0	0	1	26	1027	0	588	98	1	3	1	1	1	1	0	0	0	0	0	0	2	75	3	415	98	1	0	0	218	0
1	0	0	1	26	1028	0	532	97	1	2	1	1	1	1	0	0	0	0	0	0	1	25	4	521	98	1	0	0	162	0
1	0	0	1	26	1029	0	624	9	2	0	2	2	1	1	0	0	0	0	0	0	2	75	3	385	124	1	0	0	37	0
1	0	0	1	26	1030	0	574	95	3	1	1	2	0	1	0	0	0	0	0	0	2	75	3	401	101	1	0	0	121	0
1	0	0	1	26	1031	0	618	104	3	3	2	2	1	0	0	0	0	0	1	0	1	25	4	524	97	1	0	0	273	0
1	0	0	1	26	1032	0	654	95	3	2	2	2	1	1	0	0	0	0	1	1	2	75	3	447	101	1	0	0	137	0
1	0	0	1	26	1033	0	487	94	1	3	1	1	1	1	0	0	0	0	0	1	2	75	3	302	94	1	0	0	198	0
1	0	0	1	26	1034	0	563	6	2	2	2	2	1	1	0	0	0	0	1	0	2	75	3	327	94	1	0	0	225	0
1	0	0	1	26	1035	0	508	94	0	1	1	1	1	1	0	0	0	0	1	1	1	25	4	466	6	1	0	0	187	0
1	0	0	1	26	1036	0	872	131	3	1	2	2	1	1	0	0	0	0	0	1	2	75	3	383	105	1	0	0	171	0
1	0	0	1	26	1037	0	790	101	3	2	2	2	1	1	0	0	0	0	1	0	2	75	3	337	99	1	0	0	282	0
1	0	0	1	26	1038	0	595	112	3	0	2	2	1	1	0	0	0	0	0	1	2	75	3	341	98	1	0	0	22	0
1	0	0	1	26	1039	0	770	95	0	3	2	1	0	1	0	0	0	0	0	0	2	75	3	510	96	1	0	0	72	0
1	0	0	1	26	1040	0	649	101	1	2	1	1	1	0	0	0	0	0	0	0	2	75	3	345	96	1	0	0	266	0
1	0	0	1	26	1041	0	604	101	2	3	2	2	1	1	0	0	0	0	1	0	1	25	4	590	99	1	0	0	130	0
1	0	0	1	26	1042	0	582	6	3	1	1	2	0	1	0	0	0	0	0	1	2	75	3	441	95	1	0	0	280	0
1	0	0	1	26	1043	0	507	98	2	2	2	2	1	0	0	0	0	0	1	0	2	75	3	497	6	1	0	0	147	0
1	0	0	1	26	1044	0	505	96	0	2	1	1	1	1	0	0	0	0	0	1	1	25	3	639	101	0	0	0	112	0
1	0	0	1	26	1045	0	1006	6	1	0	0	1	0	1	0	0	1	0	1	0	2	75	3	474	93	1	0	0	220	0
1	0	0	1	26	1046	0	830	99	2	3	2	2	1	0	0	0	0	1	1	1	2	75	3	359	6	1	0	0	260	0
1	0	0	1	26	1047	0	538	96	2	1	1	2	0	1	0	0	0	0	0	1	2	75	3	431	98	1	0	0	172	0
1	0	0	1	26	1048	0	517	98	2	0	1	2	0	0	0	0	0	0	0	0	2	75	3	395	97	1	0	0	293	0
1	0	0	1	26	1049	0	477	94	3	0	1	2	0	0	0	0	0	0	0	0	2	75	3	629	94	1	0	0	76	0
1	0	0	1	26	1050	1	596	96	2	0	1	2	0	-1	0	-1	0	-1	0	-1	1	25	4	470	94	1	0	0	66	0
1	0	0	1	26	1051	0	449	97	0	2	1	1	1	0	0	0	0	0	0	0	2	75	3	378	6	1	0	0	131	0
1	0	0	1	26	1052	0	402	93	0	3	1	1	1	1	0	0	0	0	0	0	2	75	3	492	92	1	0	0	150	0
1	0	0	1	26	1053	0	676	102	3	2	2	2	1	1	0	0	0	0	1	0	1	25	4	515	97	1	0	0	255	0
1	0	0	1	26	1054	0	727	96	2	0	2	2	1	1	0	0	0	0	0	1	2	75	3	388	90	1	0	0	139	0
1	0	0	1	26	1055	0	476	6	0	3	1	1	1	1	0	0	0	0	0	0	2	75	3	452	9	1	0	0	178	0
1	0	0	1	26	1056	0	538	99	1	1	1	1	1	1	0	0	0	0	1	0	1	25	4	479	94	1	0	0	154	0
1	0	0	1	26	1057	0	439	104	0	0	1	1	1	1	0	0	0	0	1	1	2	75	3	336	9	1	0	0	143	0
1	0	0	1	26	1058	0	488	93	1	2	1	1	1	1	0	0	0	0	0	1	2	75	3	495	97	1	0	0	131	0
1	0	0	1	26	1059	0	503	100	1	3	1	1	1	1	0	0	0	0	0	0	2	75	3	381	95	1	0	0	297	0
1	0	0	1	26	1060	0	718	9	3	2	1	2	0	1	0	0	0	0	1	0	1	25	4	508	102	1	0	0	85	0
1	0	0	1	26	1061	0	550	95	2	2	2	2	1	0	0	0	0	0	1	1	2	75	3	378	96	1	0	0	92	0
1	0	0	1	26	1062	0	485	97	0	1	1	1	1	1	0	0	0	0	1	1	2	75	3	364	101	1	0	0	36	0
1	0	0	1	26	1063	0	600	94	2	0	2	2	1	1	0	0	0	0	0	1	1	25	4	746	101	1	0	0	87	0
1	0	0	1	26	1064	0	1006	6	3	2	0	2	0	1	0	0	1	0	1	0	2	75	3	502	101	1	0	0	63	0
1	0	0	1	26	1065	0	497	94	3	2	1	2	0	0	0	0	0	1	1	1	2	75	3	583	102	1	0	0	232	0
1	0	0	1	26	1066	0	508	94	1	3	1	1	1	0	0	0	0	0	0	1	2	75	3	338	101	1	0	0	177	0
1	0	0	1	26	1067	0	616	96	2	0	1	2	0	1	0	0	0	0	0	0	1	25	4	506	1	1	0	0	299	0
1	0	0	1	26	1068	0	619	95	2	2	2	2	1	0	0	0	0	0	1	0	2	75	3	588	95	1	0	0	211	0
1	0	0	1	26	1069	0	385	92	3	0	1	2	0	1	0	0	0	0	0	1	1	25	4	556	99	1	0	0	93	0
1	0	0	1	26	1070	0	566	6	1	0	1	1	1	0	0	0	0	0	1	0	2	75	3	458	6	1	0	0	33	0
1	0	0	1	26	1071	0	502	9	1	2	1	1	1	1	0	0	0	0	0	1	2	75	3	253	96	1	0	0	53	0
1	0	0	1	26	1072	0	600	103	2	3	2	2	1	1	0	0	0	0	1	0	2	75	3	298	6	1	0	0	29	0
1	0	0	1	26	1073	0	679	95	3	2	1	2	0	1	0	0	0	0	1	1	2	75	3	342	97	1	0	0	148	0
1	0	0	1	26	1074	0	509	98	3	0	1	2	0	0	0	0	0	0	0	1	2	75	3	355	100	1	0	0	252	0
1	0	0	1	26	1075	0	663	101	3	0	2	2	1	0	0	0	0	0	0	0	2	75	3	294	96	1	0	0	227	0
1	0	0	1	26	1076	0	522	103	1	0	1	1	1	1	0	0	0	0	1	0	2	75	3	384	6	1	0	0	24	0
1	0	0	1	26	1077	0	749	6	2	1	2	2	1	1	0	0	0	0	0	1	2	75	3	377	101	1	0	0	2	0
1	0	0	1	26	1078	0	535	100	3	0	1	2	0	1	0	0	0	0	0	0	2	75	3	348	93	1	0	0	268	0
1	0	0	1	26	1079	0	574	96	3	3	2	2	1	0	0	0	0	0	1	0	1	25	3	290	101	0	0	0	69	0
1	0	0	1	26	1080	0	525	103	3	1	1	2	0	1	0	0	0	0	0	1	2	75	3	514	104	1	0	0	300	0
1	0	0	1	26	1081	0	564	98	0	2	1	1	1	0	0	0	0	0	0	0	2	75	3	391	98	1	0	0	272	0
1	0	0	1	26	1082	0	538	6	2	0	2	2	1	1	0	0	0	0	0	0	2	75	3	367	95	1	0	0	77	0
1	0	0	1	26	1083	0	457	99	1	0	1	1	1	1	0	0	0	0	1	0	2	75	3	274	103	1	0	0	293	0
1	0	0	1	26	1084	0	452	93	0	3	1	1	1	1	0	0	0	0	0	1	2	75	3	364	94	1	0	0	161	0
1	0	0	1	26	1085	0	387	20	0	3	1	1	1	1	0	0	0	0	0	0	2	75	3	430	91	1	0	0	107	0
1	0	0	1	26	1086	0	567	6	3	2	2	2	1	1	0	0	0	0	1	0	1	25	4	507	96	1	0	0	86	0
1	0	0	1	26	1087	0	821	98	2	2	2	2	1	1	0	0	0	0	1	1	2	75	3	319	96	1	0	0	112	0
1	0	0	1	26	1088	0	455	89	3	1	1	2	0	1	0	0	0	0	0	1	2	75	3	528	6	1	0	0	63	0
1	0	0	1	26	1089	0	443	103	1	0	1	1	1	0	0	0	0	0	1	0	2	75	3	548	9	1	0	0	129	0
1	0	0	1	26	1090	0	540	9	2	0	2	2	1	1	0	0	0	0	0	1	2	75	3	401	96	1	0	0	289	0
1	0	0	1	26	1091	0	483	88	2	3	2	2	1	1	0	0	0	0	1	0	2	75	3	394	10	1	0	0	165	0
1	0	0	1	26	1092	0	385	97	1	0	1	1	1	1	0	0	0	0	1	1	2	75	3	348	6	1	0	0	188	0
1	0	0	1	26	1093	0	546	98	2	3	2	2	1	1	0	0	0	0	1	1	2	75	3	390	98	1	0	0	64	0
1	0	0	1	26	1094	0	465	97	0	1	1	1	1	1	0	0	0	0	1	1	2	75	3	441	94	1	0	0	188	0
1	0	0	1	26	1095	0	559	100	3	3	2	2	1	1	0	0	0	0	1	1	2	75	3	339	94	1	0	0	81	0
1	0	0	1	26	1096	0	574	93	3	3	2	2	1	1	0	0	0	0	1	1	1	25	4	433	6	1	0	0	24	0
1	0	0	1	26	1097	0	750	97	3	0	1	2	0	1	0	0	0	0	0	1	2	75	3	442	95	1	0	0	84	0
1	0	0	1	26	1098	0	516	115	2	2	2	2	1	0	0	0	0	0	1	0	2	75	3	330	101	1	0	0	64	0
1	0	0	1	26	1099	0	533	94	1	1	1	1	1	1	0	0	0	0	1	1	2	75	3	330	98	1	0	0	160	0
1	0	0	1	26	1100	0	561	96	0	3	1	1	1	1	0	0	0	0	0	1	1	25	4	597	101	1	0	0	209	0
1	0	0	1	26	1101	0	427	101	0	1	1	1	1	1	0	0	0	0	1	0	2	75	3	356	6	1	0	0	235	0
1	0	0	1	26	1102	0	520	101	2	0	2	2	1	1	0	0	0	0	0	1	2	75	3	542	101	1	0	0	58	0
1	0	0	1	26	1103	0	537	6	0	1	1	1	1	1	0	0	0	0	1	0	1	25	4	494	94	1	0	0	294	0
1	0	0	1	26	1104	0	624	94	1	3	1	1	1	1	0	0	0	0	0	1	2	75	3	353	103	1	0	0	2	0
1	0	0	1	26	1105	0	655	95	1	3	1	1	1	1	0	0	0	0	0	0	2	75	3	415	94	1	0	0	123	0
1	0	0	1	26	1106	0	440	96	1	2	1	1	1	1	0	0	0	0	0	0	2	75	0	1006	6	0	1	0	78	0
1	0	0	1	26	1107	0	443	100	3	1	1	2	0	1	0	0	0	0	0	0	2	75	3	324	6	1	0	0	233	0
1	0	0	1	26	1108	0	457	97	3	2	1	2	0	0	0	0	0	0	1	0	2	75	3	337	95	1	0	0	31	0
1	0	0	1	26	1109	0	541	98	2	0	1	2	0	0	0	0	0	0	0	1	2	75	3	338	99	1	0	0	268	0
1	0	0	1	26	1110	0	469	91	1	3	1	1	1	0	0	0	0	0	0	0	2	75	3	444	95	1	0	0	136	0
1	0	0	1	26	1111	0	596	6	3	3	2	2	1	1	0	0	0	0	1	0	2	75	3	231	96	1	0	0	55	0
1	0	0	1	26	1112	0	802	99	0	3	1	1	1	1	0	0	0	0	0	1	2	75	3	540	101	1	0	0	61	0
1	0	0	1	26	1113	0	423	101	0	0	1	1	1	1	0	0	0	0	1	0	2	75	3	417	6	1	0	0	146	0
1	0	0	1	26	1114	0	1006	6	1	3	0	1	0	1	0	0	1	0	0	1	2	75	3	314	95	1	0	0	24	0
1	0	0	1	26	1115	0	407	103	1	2	1	1	1	0	0	0	0	1	0	0	1	25	4	546	95	1	0	0	90	0
1	0	0	1	26	1116	0	620	95	3	3	2	2	1	1	0	0	0	0	1	0	2	75	3	413	100	1	0	0	55	0
1	0	0	1	26	1117	0	409	92	1	1	1	1	1	1	0	0	0	0	1	1	2	75	3	355	6	1	0	0	47	0
1	0	0	1	26	1118	0	367	223	0	1	1	1	1	1	0	0	0	0	1	1	2	75	3	315	101	1	0	0	49	0
1	0	0	1	26	1119	0	503	95	3	3	2	2	1	1	0	0	0	0	1	1	2	75	3	333	6	1	0	0	134	0
2	0	1	0	19	140	1	623	83	2	3	1	2	0	-1	0	-1	0	-1	1	-1	2	25	4	592	87	0	0	0	118	0
2	0	1	0	19	141	0	616	84	0	1	2	1	0	0	0	0	0	0	1	1	1	75	4	665	85	1	0	0	217	0
2	0	1	0	19	142	0	510	84	0	2	1	1	1	0	0	0	0	0	0	1	1	75	4	484	83	1	0	0	179	0
2	0	1	0	19	143	0	410	87	2	1	2	2	1	1	0	0	0	0	0	0	1	75	4	388	6	1	0	0	79	0
2	0	1	0	19	144	0	510	82	3	0	2	2	1	1	0	0	0	0	0	0	1	75	4	436	9	1	0	0	122	0
2	0	1	0	19	145	0	493	83	1	0	1	1	1	1	0	0	0	0	1	0	1	75	4	435	82	1	0	0	43	0
2	0	1	0	19	146	0	590	83	3	3	2	2	1	1	0	0	0	0	1	1	2	25	3	465	9	1	0	0	103	0
2	0	1	0	19	147	0	506	83	1	3	2	1	0	1	0	0	0	0	0	1	1	75	4	560	87	1	0	0	166	0
2	0	1	0	19	148	0	567	85	3	3	2	2	1	0	0	0	0	0	1	0	2	25	3	554	9	1	0	0	133	0
2	0	1	0	19	149	0	626	91	0	0	1	1	1	1	0	0	0	0	1	1	1	75	4	435	82	1	0	0	175	0
2	0	1	0	19	150	0	618	83	3	3	2	2	1	1	0	0	0	0	1	1	1	75	4	379	6	1	0	0	71	0
2	0	1	0	19	151	0	501	82	1	2	1	1	1	1	0	0	0	0	0	1	1	75	4	459	6	1	0	0	294	0
2	0	1	0	19	152	0	428	88	0	0	2	1	0	1	0	0	0	0	1	0	1	75	4	341	85	1	0	0	4	0
2	0	1	0	19	153	0	674	112	3	1	2	2	1	0	0	0	0	0	0	1	1	75	4	609	91	1	0	0	278	0
2	0	1	0	19	154	0	787	83	2	0	2	2	1	1	0	0	0	0	0	0	1	75	4	637	83	1	0	0	4	0
2	0	1	0	19	155	0	890	6	3	3	1	2	0	1	0	0	0	0	1	0	2	25	3	529	85	1	0	0	143	0
2	0	1	0	19	156	0	489	84	3	3	2	2	1	0	0	0	0	0	1	1	1	75	4	431	82	1	0	0	165	0
2	0	1	0	19	157	0	358	81	1	1	1	1	1	1	0	0	0	0	1	1	1	75	4	338	84	1	0	0	282	0
2	0	1	0	19	158	0	452	84	0	2	2	1	0	1	0	0	0	0	0	1	1	75	4	364	83	1	0	0	244	0
2	0	1	0	19	159	0	703	86	1	1	1	1	1	0	0	0	0	0	1	0	1	75	4	333	85	1	0	0	119	0
2	0	1	0	19	160	0	421	87	1	0	1	1	1	1	0	0	0	0	1	1	2	25	3	542	6	1	0	0	275	0
2	0	1	0	19	161	0	545	83	2	3	2	2	1	1	0	0	0	0	1	1	1	75	4	389	6	1	0	0	43	0
2	0	1	0	19	162	0	401	82	2	3	1	2	0	1	0	0	0	0	1	1	2	25	3	475	85	1	0	0	8	0
2	0	1	0	19	163	0	696	6	0	1	2	1	0	0	0	0	0	0	1	1	1	75	4	518	9	1	0	0	18	0
2	0	1	0	19	164	0	531	84	3	3	2	2	1	0	0	0	0	0	1	1	2	25	3	455	87	1	0	0	212	0
2	0	1	0	19	165	0	716	84	0	2	1	1	1	1	0	0	0	0	0	1	1	75	4	409	85	1	0	0	103	0
2	0	1	0	19	166	0	706	84	0	3	1	1	1	1	0	0	0	0	0	0	1	75	4	368	86	1	0	0	242	0
2	0	1	0	19	167	0	580	86	1	3	1	1	1	1	0	0	0	0	0	0	1	75	4	374	6	1	0	0	124	0
2	0	1	0	19	168	0	606	93	2	0	2	2	1	1	0	0	0	0	0	0	1	75	4	321	87	1	0	0	12	0
2	0	1	0	19	169	0	621	83	1	2	1	1	1	1	0	0	0	0	0	0	1	75	4	414	85	1	0	0	183	0
2	0	1	0	19	170	0	580	85	0	2	1	1	1	1	0	0	0	0	0	0	1	75	4	471	88	1	0	0	294	0
2	0	1	0	19	171	0	552	84	0	2	1	1	1	1	0	0	0	0	0	0	1	75	0	1006	6	0	1	0	39	0
2	0	1	0	19	172	0	1006	6	1	0	0	1	0	1	0	0	1	0	1	0	1	75	4	408	86	1	0	0	95	0
2	0	1	0	19	173	0	641	85	3	3	2	2	1	0	0	0	0	1	1	1	1	75	4	306	83	1	0	0	131	0
2	0	1	0	19	174	0	666	9	0	1	1	1	1	1	0	0	0	0	1	1	2	25	3	633	9	1	0	0	8	0
2	0	1	0	19	175	0	966	84	3	1	1	2	0	1	0	0	0	0	0	1	1	75	4	441	169	1	0	0	70	0
2	0	1	0	19	176	0	388	84	0	1	1	1	1	0	0	0	0	0	1	0	2	25	4	462	92	0	0	0	39	0
2	0	1	0	19	177	0	666	88	0	3	1	1	1	1	0	0	0	0	0	1	1	75	4	473	9	1	0	0	268	0
2	0	1	0	19	178	0	524	86	1	3	1	1	1	1	0	0	0	0	0	0	2	25	3	513	85	1	0	0	255	0
2	0	1	0	19	179	0	356	84	0	1	1	1	1	1	0	0	0	0	1	0	1	75	4	544	82	1	0	0	46	0
2	0	1	0	19	180	0	556	9	2	3	1	2	0	1	0	0	0	0	1	1	1	75	4	479	6	1	0	0	185	0
2	0	1	0	19	181	0	613	6	3	3	2	2	1	0	0	0	0	0	1	1	2	25	3	518	90	1	0	0	171	0
2	0	1	0	19	182	0	589	86	2	3	2	2	1	1	0	0	0	0	1	1	1	75	4	400	87	1	0	0	259	0
2	0	1	0	19	183	0	531	84	2	0	2	2	1	1	0	0	0	0	0	1	1	75	4	327	88	1	0	0	256	0
2	0	1	0	19	184	0	618	88	1	2	1	1	1	1	0	0	0	0	0	0	1	75	4	395	86	1	0	0	261	0
2	0	1	0	19	185	0	781	88	0	3	1	1	1	1	0	0	0	0	0	0	2	25	4	488	9	0	0	0	50	0
2	0	1	0	19	186	0	643	9	1	1	1	1	1	1	0	0	0	0	1	0	1	75	4	803	87	1	0	0	245	0
2	0	1	0	19	187	0	599	86	2	3	2	2	1	1	0	0	0	0	1	1	1	75	4	393	6	1	0	0	83	0
2	0	1	0	19	188	0	722	84	2	2	2	2	1	1	0	0	0	0	1	1	1	75	0	1006	6	0	1	0	95	0
2	0	1	0	19	189	0	601	9	2	2	1	2	0	1	0	0	0	0	1	1	1	75	4	379	86	1	0	0	38	0
2	0	1	0	19	190	0	854	9	0	2	1	1	1	0	0	0	0	0	0	1	2	25	3	638	9	1	0	0	139	0
2	0	1	0	19	191	0	726	86	2	2	2	2	1	1	0	0	0	0	1	0	1	75	4	659	81	1	0	0	39	0
2	0	1	0	19	192	0	655	83	0	1	1	1	1	1	0	0	0	0	1	1	1	75	4	527	85	1	0	0	18	0
2	0	1	0	19	193	0	779	6	1	3	1	1	1	1	0	0	0	0	0	1	1	75	4	502	9	1	0	0	166	0
2	0	1	0	19	194	0	492	85	1	2	1	1	1	1	0	0	0	0	0	0	1	75	4	483	84	1	0	0	273	0
2	0	1	0	19	195	0	469	88	1	3	1	1	1	1	0	0	0	0	0	0	1	75	4	397	86	1	0	0	3	0
2	0	1	0	19	196	0	698	85	0	2	1	1	1	1	0	0	0	0	0	0	1	75	4	408	6	1	0	0	25	0
2	0	1	0	19	197	0	596	84	2	1	2	2	1	1	0	0	0	0	0	0	1	75	4	390	83	1	0	0	197	0
2	0	1	0	19	198	0	555	10	1	0	1	1	1	1	0	0	0	0	1	0	1	75	4	607	85	1	0	0	19	0
2	0	1	0	19	199	0	812	83	2	2	2	2	1	1	0	0	0	0	1	1	1	75	4	453	86	1	0	0	218	0
2	0	1	0	19	200	0	681	81	0	3	1	1	1	1	0	0	0	0	0	1	1	75	4	376	85	1	0	0	204	0
2	0	1	0	19	201	0	637	84	0	0	1	1	1	1	0	0	0	0	1	0	2	25	3	525	86	1	0	0	247	0
2	0	1	0	19	202	0	608	83	1	1	1	1	1	1	0	0	0	0	1	1	1	75	4	386	84	1	0	0	110	0
2	0	1	0	19	203	0	586	6	3	3	2	2	1	1	0	0	0	0	1	1	1	75	4	493	88	1	0	0	14	0
2	0	1	0	19	204	0	762	83	2	1	2	2	1	1	0	0	0	0	0	1	2	25	3	517	87	1	0	0	152	0
2	0	1	0	19	205	0	812	85	3	0	2	2	1	1	0	0	0	0	0	0	1	75	4	358	84	1	0	0	24	0
2	0	1	0	19	206	0	578	85	1	1	1	1	1	1	0	0	0	0	1	0	1	75	4	485	81	1	0	0	227	0
2	0	1	0	19	207	0	712	86	2	3	2	2	1	1	0	0	0	0	1	1	1	75	4	421	84	1	0	0	254	0
2	0	1	0	19	208	0	553	85	2	1	2	2	1	1	0	0	0	0	0	1	1	75	4	349	82	1	0	0	90	0
2	0	1	0	19	209	0	646	6	0	0	1	1	1	1	0	0	0	0	1	0	1	75	4	326	85	1	0	0	112	0
2	0	1	0	19	210	1	517	87	1	2	1	1	1	-1	0	-1	0	-1	0	-1	1	75	4	458	83	1	0	0	143	0
2	0	1	0	19	211	0	545	87	3	2	2	2	1	1	0	0	0	0	1	0	1	75	4	277	84	1	0	0	56	0
2	0	1	0	19	212	0	449	85	1	3	2	1	0	1	0	0	0	0	0	1	1	75	4	568	87	1	0	0	97	0
2	0	1	0	19	213	0	674	88	2	3	2	2	1	0	0	0	0	0	1	0	1	75	4	353	85	1	0	0	223	0
2	0	1	0	19	214	0	597	87	2	0	1	2	0	1	0	0	0	0	0	1	1	75	4	87	88	1	0	1	258	0
2	0	1	0	19	215	0	394	84	2	3	2	2	1	0	0	0	0	0	1	0	1	75	4	325	8	1	0	0	119	0
2	0	1	0	19	216	0	669	88	2	2	2	2	1	1	0	0	0	0	1	1	1	75	4	333	9	1	0	0	52	0
2	0	1	0	19	217	0	472	90	1	1	1	1	1	1	0	0	0	0	1	1	1	75	4	335	84	1	0	0	227	0
2	0	1	0	19	218	0	467	6	3	1	1	2	0	1	0	0	0	0	0	1	1	75	4	314	85	1	0	0	87	0
2	0	1	0	19	219	0	564	83	1	3	1	1	1	0	0	0	0	0	0	0	1	75	4	312	85	1	0	0	128	0
2	0	1	0	19	220	0	544	92	1	3	1	1	1	1	0	0	0	0	0	0	1	75	4	404	86	1	0	0	230	0
2	0	1	0	19	221	0	504	87	0	2	2	1	0	1	0	0	0	0	0	0	1	75	4	286	85	1	0	0	146	0
2	0	1	0	19	222	0	437	85	0	3	1	1	1	0	0	0	0	0	0	0	2	25	4	446	9	0	0	0	215	0
2	0	1	0	19	223	0	322	84	0	2	1	1	1	1	0	0	0	0	0	0	1	75	4	320	9	1	0	0	89	0
2	0	1	0	19	224	0	586	88	0	1	1	1	1	1	0	0	0	0	1	0	1	75	4	316	84	1	0	0	144	0
2	0	1	0	19	225	0	579	85	3	3	2	2	1	1	0	0	0	0	1	1	2	25	4	230	84	0	0	0	106	0
2	0	1	0	19	226	0	447	85	0	0	1	1	1	1	0	0	0	0	1	1	1	75	4	359	8	1	0	0	141	0
2	0	1	0	19	227	0	431	86	3	2	1	2	0	1	0	0	0	0	1	1	1	75	4	376	85	1	0	0	265	0
2	0	1	0	19	228	0	426	84	2	0	2	2	1	0	0	0	0	0	0	1	2	25	4	180	86	0	0	0	272	0
2	0	1	0	19	229	0	566	83	1	2	1	1	1	1	0	0	0	0	0	0	1	75	4	457	83	1	0	0	246	0
2	0	1	0	19	230	0	396	85	1	3	1	1	1	1	0	0	0	0	0	0	1	75	4	279	83	1	0	0	22	0
2	0	1	0	19	231	0	483	86	1	1	1	1	1	1	0	0	0	0	1	0	1	75	4	314	85	1	0	0	134	0
2	0	1	0	19	232	0	674	86	2	2	2	2	1	1	0	0	0	0	1	1	1	75	4	241	9	1	0	0	243	0
2	0	1	0	19	233	0	421	83	0	3	2	1	0	1	0	0	0	0	0	1	2	25	4	222	84	0	0	0	291	0
2	0	1	0	19	234	0	384	87	2	0	1	2	0	0	0	0	0	0	0	0	1	75	4	299	86	1	0	0	254	0
2	0	1	0	19	235	0	541	6	0	1	1	1	1	0	0	0	0	0	1	0	1	75	4	402	9	1	0	0	88	0
2	0	1	0	19	236	0	700	83	3	0	2	2	1	1	0	0	0	0	0	1	1	75	4	362	93	1	0	0	287	0
2	0	1	0	19	237	0	427	89	0	0	1	1	1	1	0	0	0	0	1	0	1	75	4	293	83	1	0	0	277	0
2	0	1	0	19	238	0	407	88	3	1	1	2	0	1	0	0	0	0	0	1	2	25	3	464	6	1	0	0	201	0
2	0	1	0	19	239	0	662	85	2	0	2	2	1	0	0	0	0	0	0	0	1	75	4	405	84	1	0	0	44	0
2	0	1	0	19	240	0	704	87	2	0	2	2	1	1	0	0	0	0	0	0	1	75	4	366	6	1	0	0	165	0
2	0	1	0	19	241	0	596	85	0	0	1	1	1	1	0	0	0	0	1	0	1	75	4	438	85	1	0	0	19	0
2	0	1	0	19	242	0	723	83	3	1	2	2	1	1	0	0	0	0	0	1	1	75	4	400	84	1	0	0	158	0
2	0	1	0	19	243	0	583	84	0	3	2	1	0	1	0	0	0	0	0	0	2	25	3	393	6	1	0	0	128	0
2	0	1	0	19	244	0	545	88	1	0	1	1	1	0	0	0	0	0	1	0	1	75	4	262	129	1	0	0	150	0
2	0	1	0	19	245	0	604	85	0	3	2	1	0	1	0	0	0	0	0	1	1	75	4	238	87	1	0	0	274	0
2	0	1	0	19	246	0	481	199	1	3	1	1	1	0	0	0	0	0	0	0	1	75	4	263	85	1	0	0	110	0
2	0	1	0	19	247	0	560	89	2	3	2	2	1	1	0	0	0	0	1	0	1	75	4	244	91	1	0	0	244	0
2	0	1	0	19	248	0	423	85	1	0	1	1	1	1	0	0	0	0	1	1	1	75	4	320	84	1	0	0	105	0
2	0	1	0	19	249	0	570	83	2	3	2	2	1	1	0	0	0	0	1	1	2	25	4	269	90	0	0	0	67	0
2	0	1	0	19	250	0	647	88	0	2	2	1	0	1	0	0	0	0	0	1	1	75	4	215	85	1	0	0	107	0
2	0	1	0	19	251	0	353	9	1	1	1	1	1	0	0	0	0	0	1	0	1	75	4	301	86	1	0	0	271	0
2	0	1	0	19	252	0	511	6	2	1	2	2	1	1	0	0	0	0	0	1	1	75	4	229	85	1	0	0	253	0
2	0	1	0	19	253	0	680	85	3	3	2	2	1	1	0	0	0	0	1	0	1	75	4	247	84	1	0	0	126	0
2	0	1	0	19	254	0	735	86	3	2	1	2	0	1	0	0	0	0	1	1	1	75	4	283	87	1	0	0	190	0
2	0	1	0	19	255	0	497	6	1	1	1	1	1	0	0	0	0	0	1	1	1	75	4	279	88	1	0	0	170	0
2	0	1	0	19	256	0	653	84	3	0	2	2	1	1	0	0	0	0	0	1	1	75	4	365	86	1	0	0	136	0
2	0	1	0	19	257	0	645	6	0	0	2	1	0	1	0	0	0	0	1	0	1	75	4	181	85	1	0	0	236	0
2	0	1	0	19	258	0	601	88	3	1	1	2	0	0	0	0	0	0	0	1	1	75	4	219	83	1	0	0	199	0
2	0	1	0	19	259	0	496	83	3	2	1	2	0	0	0	0	0	0	1	0	1	75	4	230	10	1	0	0	75	0
2	0	1	0	19	260	0	784	87	1	2	1	1	1	0	0	0	0	0	0	1	1	75	4	426	6	1	0	0	93	0
2	0	1	0	19	261	0	532	83	3	0	2	2	1	1	0	0	0	0	0	0	2	25	3	520	87	1	0	0	227	0
2	0	1	0	19	262	0	589	6	3	2	2	2	1	1	0	0	0	0	1	0	1	75	4	383	6	1	0	0	7	0
2	0	1	0	19	263	0	717	83	2	2	2	2	1	1	0	0	0	0	1	1	2	25	3	617	83	1	0	0	39	0
2	0	1	0	19	264	0	901	9	0	3	1	1	1	1	0	0	0	0	0	1	1	75	4	443	6	1	0	0	38	0
2	0	1	0	19	265	0	711	85	2	0	2	2	1	1	0	0	0	0	0	0	1	75	4	485	9	1	0	0	221	0
2	0	1	0	19	266	0	521	85	0	3	2	1	0	1	0	0	0	0	0	0	1	75	4	367	83	1	0	0	78	0
2	0	1	0	19	267	0	521	83	0	3	2	1	0	0	0	0	0	0	0	0	2	25	4	254	9	0	0	0	176	0
2	0	1	0	19	268	0	804	6	2	0	2	2	1	0	0	0	0	0	0	0	1	75	4	366	85	1	0	0	270	0
2	0	1	0	19	269	0	1006	6	1	2	0	1	0	1	0	0	1	0	0	0	1	75	4	338	82	1	0	0	231	0
2	0	1	0	19	270	0	693	85	2	2	2	2	1	0	0	0	0	1	1	0	2	25	3	531	85	1	0	0	76	0
2	0	1	0	19	271	0	782	88	3	2	2	2	1	1	0	0	0	0	1	1	1	75	4	488	87	1	0	0	200	0
2	0	1	0	19	272	0	637	86	3	3	2	2	1	1	0	0	0	0	1	1	1	75	4	350	9	1	0	0	136	0
2	0	1	0	19	273	0	710	89	1	1	1	1	1	1	0	0	0	0	1	1	2	25	4	324	82	0	0	0	231	0
2	0	1	0	19	274	0	631	83	2	0	2	2	1	1	0	0	0	0	0	1	1	75	4	328	6	1	0	0	176	0
2	0	1	0	19	275	0	734	86	1	2	1	1	1	1	0	0	0	0	0	0	1	75	4	554	84	1	0	0	180	0
2	0	1	0	19	276	0	672	85	0	1	2	1	0	1	0	0	0	0	1	0	1	75	4	335	81	1	0	0	69	0
2	0	1	0	19	277	0	1006	6	3	3	0	2	0	0	0	0	1	0	1	1	1	75	4	315	85	1	0	0	217	0
2	0	1	0	19	278	0	496	87	1	1	1	1	1	0	0	0	0	1	1	1	1	75	4	278	116	1	0	0	64	0
2	0	1	0	19	279	0	880	9	0	2	2	1	0	1	0	0	0	0	0	1	1	75	4	199	85	1	0	0	229	0
2	0	1	0	19	280	1	689	85	2	1	1	2	0	-1	0	-1	0	-1	0	-1	2	25	3	591	84	1	0	0	259	0
2	0	1	0	19	281	0	499	86	3	3	2	2	1	0	0	0	0	0	1	0	1	75	4	377	88	1	0	0	15	0
2	0	1	0	19	282	0	629	84	1	3	1	1	1	1	0	0	0	0	0	1	2	25	3	438	8	1	0	0	219	0
2	0	1	0	19	283	0	490	82	1	0	1	1	1	1	0	0	0	0	1	0	1	75	4	385	85	1	0	0	59	0
2	0	1	0	19	284	0	588	6	3	1	2	2	1	1	0	0	0	0	0	1	1	75	4	415	85	1	0	0	120	0
2	0	1	0	19	285	0	711	115	2	3	2	2	1	1	0	0	0	0	1	0	2	25	4	453	84	0	0	0	22	0
2	0	1	0	19	286	0	721	85	3	2	1	2	0	1	0	0	0	0	1	1	1	75	4	319	85	1	0	0	135	0
2	0	1	0	19	287	0	487	9	1	0	1	1	1	0	0	0	0	0	1	1	2	25	4	301	80	0	0	0	131	0
2	0	1	0	19	288	0	485	9	3	2	1	2	0	1	0	0	0	0	1	1	1	75	4	396	89	1	0	0	273	0
2	0	1	0	19	289	0	542	84	2	3	2	2	1	0	0	0	0	0	1	1	1	75	4	275	9	1	0	0	172	0
2	0	1	0	19	290	0	537	83	3	2	2	2	1	1	0	0	0	0	1	1	1	75	4	318	87	1	0	0	295	0
2	0	1	0	19	291	0	559	83	2	1	2	2	1	1	0	0	0	0	0	1	1	75	4	243	85	1	0	0	211	0
2	0	1	0	19	292	0	631	6	0	2	1	1	1	1	0	0	0	0	0	0	1	75	4	248	89	1	0	0	138	0
2	0	1	0	19	293	0	463	85	0	0	1	1	1	1	0	0	0	0	1	0	1	75	4	295	6	1	0	0	95	0
2	0	1	0	19	294	0	384	87	0	0	1	1	1	1	0	0	0	0	1	1	1	75	4	267	87	1	0	0	56	0
2	0	1	0	19	295	0	1006	6	3	1	0	2	0	1	0	0	1	0	0	1	1	75	4	343	85	1	0	0	103	0
2	0	1	0	19	296	0	513	6	1	2	1	1	1	0	0	0	0	1	0	0	1	75	4	230	81	1	0	0	30	0
2	0	1	0	19	297	0	562	84	1	1	1	1	1	1	0	0	0	0	1	0	1	75	4	229	84	1	0	0	24	0
2	0	1	0	19	298	0	514	9	3	3	2	2	1	1	0	0	0	0	1	1	1	75	4	247	9	1	0	0	269	0
2	0	1	0	19	299	0	506	86	1	3	2	1	0	1	0	0	0	0	0	1	1	75	4	208	6	1	0	0	277	0
2	0	1	0	19	300	0	705	118	2	1	2	2	1	0	0	0	0	0	0	0	2	25	3	335	84	1	0	0	196	0
2	0	1	0	19	301	0	644	6	0	2	1	1	1	1	0	0	0	0	0	0	1	75	4	277	87	1	0	0	1	0
2	0	1	0	19	302	0	1006	6	3	3	0	2	0	1	0	0	1	0	1	0	1	75	4	403	6	1	0	0	24	0
2	0	1	0	19	303	0	464	9	0	0	1	1	1	0	0	0	0	1	1	1	1	75	4	439	82	1	0	0	150	0
2	0	1	0	19	304	0	526	84	1	1	1	1	1	1	0	0	0	0	1	1	2	25	3	547	85	1	0	0	36	0
2	0	1	0	19	305	0	735	83	3	3	2	2	1	1	0	0	0	0	1	1	1	75	4	284	9	1	0	0	248	0
2	0	1	0	19	306	0	703	86	2	2	2	2	1	1	0	0	0	0	1	1	1	75	4	349	82	1	0	0	106	0
2	0	1	0	19	307	0	646	86	2	0	2	2	1	1	0	0	0	0	0	1	1	75	4	326	86	1	0	0	237	0
2	0	1	0	19	308	0	649	84	1	0	1	1	1	1	0	0	0	0	1	0	2	25	4	265	87	0	0	0	117	0
2	0	1	0	19	309	0	690	84	0	2	1	1	1	1	0	0	0	0	0	1	1	75	4	320	87	1	0	0	135	0
2	0	1	0	19	310	0	712	84	3	3	2	2	1	1	0	0	0	0	1	0	1	75	4	341	86	1	0	0	212	0
2	0	1	0	19	311	0	761	9	2	2	2	2	1	1	0	0	0	0	1	1	1	75	4	293	87	1	0	0	0	0
2	0	1	0	19	312	0	674	85	1	2	1	1	1	1	0	0	0	0	0	1	1	75	4	306	85	1	0	0	65	0
2	0	1	0	19	313	0	716	85	0	0	1	1	1	1	0	0	0	0	1	0	1	75	4	249	83	1	0	0	177	0
2	0	1	0	19	314	0	703	89	2	1	2	2	1	1	0	0	0	0	0	1	1	75	4	301	78	1	0	0	282	0
2	0	1	0	19	315	0	670	85	3	2	2	2	1	1	0	0	0	0	1	0	2	25	4	270	9	0	0	0	124	0
2	0	1	0	19	316	0	758	90	1	3	1	1	1	1	0	0	0	0	0	1	1	75	4	226	87	1	0	0	118	0
2	0	1	0	19	317	0	554	85	2	1	2	2	1	1	0	0	0	0	0	0	1	75	4	350	88	1	0	0	180	0
2	0	1	0	19	318	0	756	84	2	3	2	2	1	1	0	0	0	0	1	0	1	75	4	384	85	1	0	0	277	0
2	0	1	0	19	319	0	578	84	0	1	1	1	1	1	0	0	0	0	1	1	1	75	4	309	84	1	0	0	10	0
2	0	1	0	19	320	0	881	85	3	1	1	2	0	1	0	0	0	0	0	1	1	75	4	232	90	1	0	0	109	0
2	0	1	0	19	321	0	817	87	3	1	2	2	1	0	0	0	0	0	0	0	1	75	4	282	82	1	0	0	28	0
2	0	1	0	19	322	0	870	90	2	2	2	2	1	1	0	0	0	0	1	0	1	75	4	461	86	1	0	0	234	0
2	0	1	0	19	323	0	816	84	0	1	1	1	1	1	0	0	0	0	1	1	2	25	3	441	85	1	0	0	151	0
2	0	1	0	19	324	0	880	6	1	1	1	1	1	1	0	0	0	0	1	1	1	75	4	263	10	1	0	0	113	0
2	0	1	0	19	325	0	655	86	0	3	2	1	0	1	0	0	0	0	0	1	1	75	4	271	87	1	0	0	110	0
2	0	1	0	19	326	0	823	87	1	2	1	1	1	0	0	0	0	0	0	0	1	75	4	400	6	1	0	0	104	0
2	0	1	0	19	327	0	825	9	2	1	2	2	1	1	0	0	0	0	0	0	2	25	4	227	86	0	0	0	172	0
2	0	1	0	19	328	0	633	83	0	3	2	1	0	1	0	0	0	0	0	0	1	75	4	425	84	1	0	0	165	0
2	0	1	0	19	329	0	848	84	2	3	2	2	1	0	0	0	0	0	1	0	1	75	4	216	87	1	0	0	272	0
2	0	1	0	19	330	0	682	86	1	0	1	1	1	1	0	0	0	0	1	1	1	75	4	200	6	1	0	0	29	0
2	0	1	0	19	331	0	708	88	0	1	1	1	1	1	0	0	0	0	1	1	1	75	4	194	83	1	0	0	190	0
2	0	1	0	19	332	0	550	9	2	3	2	2	1	1	0	0	0	0	1	1	1	75	4	282	86	1	0	0	85	0
2	0	1	0	19	333	0	819	84	3	2	2	2	1	1	0	0	0	0	1	1	1	75	4	221	85	1	0	0	230	0
2	0	1	0	19	334	0	640	84	1	1	2	1	0	1	0	0	0	0	1	1	1	75	4	17	9	1	0	1	37	0
2	0	1	0	19	335	0	716	84	2	1	2	2	1	0	0	0	0	0	0	1	1	75	4	314	85	1	0	0	89	0
2	0	1	0	19	336	0	771	91	0	0	1	1	1	1	0	0	0	0	1	0	1	75	4	223	6	1	0	0	220	0
2	0	1	0	19	337	0	627	83	3	0	2	2	1	1	0	0	0	0	0	1	2	25	4	196	83	0	0	0	129	0
2	0	1	0	19	338	0	700	75	3	3	1	2	0	1	0	0	0	0	1	0	1	75	4	122	9	1	0	0	195	0
2	0	1	0	19	339	0	783	76	0	3	1	1	1	0	0	0	0	0	0	1	1	75	4	233	85	1	0	0	52	0
2	0	1	0	19	340	0	628	82	2	2	2	2	1	1	0	0	0	0	1	0	1	75	4	245	88	1	0	0	104	0
2	0	1	0	19	341	0	862	85	0	1	1	1	1	1	0	0	0	0	1	1	1	75	4	277	9	1	0	0	22	0
2	0	1	0	19	342	0	817	86	2	0	2	2	1	1	0	0	0	0	0	1	1	75	4	378	82	1	0	0	261	0
2	0	1	0	19	343	0	1006	6	3	1	0	2	0	1	0	0	1	0	0	0	1	75	4	558	85	1	0	0	289	0
2	0	1	0	19	344	0	688	87	3	3	2	2	1	0	0	0	0	1	1	0	1	75	4	158	88	1	0	0	208	0
2	0	1	0	19	345	0	643	84	1	2	1	1	1	1	0	0	0	0	0	1	1	75	4	244	85	1	0	0	107	0
2	0	1	0	19	346	0	765	86	1	0	1	1	1	1	0	0	0	0	1	0	1	75	4	216	84	1	0	0	8	0
2	0	1	0	19	347	0	597	89	2	3	2	2	1	1	0	0	0	0	1	1	2	25	4	231	86	0	0	0	167	0
2	0	1	0	19	348	0	1006	6	0	2	0	1	0	1	0	0	1	0	0	1	1	75	4	127	88	1	0	0	187	0
2	0	1	0	19	349	0	724	76	2	0	2	2	1	0	0	0	0	1	0	0	2	25	4	498	86	0	0	0	116	0
2	0	1	0	19	350	1	657	85	0	3	2	1	0	-1	0	-1	0	-1	0	-1	1	75	0	1006	6	0	1	0	85	0
2	0	1	0	19	351	0	715	182	3	1	2	2	1	0	0	0	0	0	0	0	1	75	4	424	82	1	0	0	131	0
2	0	1	0	19	352	0	751	85	0	3	1	1	1	1	0	0	0	0	0	0	1	75	4	299	81	1	0	0	71	0
2	0	1	0	19	353	0	646	85	3	0	2	2	1	1	0	0	0	0	0	0	1	75	4	358	85	1	0	0	31	0
2	0	1	0	19	354	0	690	9	2	2	1	2	0	1	0	0	0	0	1	0	1	75	4	240	82	1	0	0	224	0
2	0	1	0	19	355	0	756	87	1	1	1	1	1	0	0	0	0	0	1	1	1	75	4	272	81	1	0	0	204	0
2	0	1	0	19	356	0	757	82	2	2	2	2	1	1	0	0	0	0	1	1	1	75	4	257	89	1	0	0	164	0
2	0	1	0	19	357	0	1006	6	0	2	0	1	0	1	0	0	1	0	0	1	1	75	4	409	85	1	0	0	166	0
2	0	1	0	19	358	0	383	88	1	1	1	1	1	0	0	0	0	1	1	0	1	75	4	442	83	1	0	0	106	0
2	0	1	0	19	359	0	627	84	2	3	2	2	1	1	0	0	0	0	1	1	1	75	4	324	6	1	0	0	13	0
2	0	1	0	19	360	0	593	6	3	2	2	2	1	1	0	0	0	0	1	1	1	75	4	340	85	1	0	0	159	0
2	0	1	0	19	361	0	475	6	2	0	2	2	1	1	0	0	0	0	0	1	2	25	3	562	88	1	0	0	223	0
2	0	1	0	19	362	0	710	6	2	3	2	2	1	1	0	0	0	0	1	0	1	75	4	244	9	1	0	0	160	0
2	0	1	0	19	363	0	555	85	0	3	1	1	1	1	0	0	0	0	0	1	1	75	4	239	84	1	0	0	84	0
2	0	1	0	19	364	0	696	6	1	2	1	1	1	1	0	0	0	0	0	0	1	75	4	246	85	1	0	0	127	0
2	0	1	0	19	365	0	542	84	1	1	2	1	0	1	0	0	0	0	1	0	1	75	4	195	83	1	0	0	106	0
2	0	1	0	19	366	0	524	83	2	2	2	2	1	0	0	0	0	0	1	1	1	75	4	241	89	1	0	0	218	0
2	0	1	0	19	367	0	645	84	2	1	2	2	1	1	0	0	0	0	0	1	1	75	0	1006	6	0	1	0	138	0
2	0	1	0	19	368	0	605	6	1	1	1	1	1	1	0	0	0	0	1	0	2	25	4	319	163	0	0	0	143	0
2	0	1	0	19	369	0	454	87	3	2	2	2	1	1	0	0	0	0	1	1	1	75	4	494	85	1	0	0	202	0
2	0	1	0	19	370	0	675	87	0	3	1	1	1	1	0	0	0	0	0	1	1	75	3	434	87	0	0	0	255	0
2	0	1	0	19	371	0	550	83	2	2	1	2	0	1	0	0	0	0	1	0	2	25	4	250	109	0	0	0	52	0
2	0	1	0	19	372	0	469	86	1	3	1	1	1	0	0	0	0	0	0	1	1	75	4	220	84	1	0	0	207	0
2	0	1	0	19	373	0	497	84	2	2	2	2	1	1	0	0	0	0	1	0	2	25	3	439	85	1	0	0	212	0
2	0	1	0	19	374	0	412	6	3	1	1	2	0	1	0	0	0	0	0	1	1	75	4	293	9	1	0	0	61	0
2	0	1	0	19	375	0	528	90	3	2	2	2	1	0	0	0	0	0	1	0	2	25	4	293	86	0	0	0	44	0
2	0	1	0	19	376	0	784	84	2	3	2	2	1	1	0	0	0	0	1	1	1	75	4	394	84	1	0	0	202	0
2	0	1	0	19	377	0	544	85	3	1	2	2	1	1	0	0	0	0	0	1	2	25	4	308	84	0	0	0	33	0
2	0	1	0	19	378	0	656	83	0	2	2	1	0	1	0	0	0	0	0	0	1	75	4	384	83	1	0	0	165	0
2	0	1	0	19	379	0	471	84	0	1	1	1	1	0	0	0	0	0	1	0	2	25	3	462	87	1	0	0	153	0
2	0	1	0	19	380	0	613	84	2	2	2	2	1	1	0	0	0	0	1	1	1	75	4	294	89	1	0	0	83	0
2	0	1	0	19	381	0	608	86	0	1	1	1	1	1	0	0	0	0	1	1	1	75	4	322	84	1	0	0	117	0
2	0	1	0	19	382	0	650	85	3	3	2	2	1	1	0	0	0	0	1	1	1	75	4	283	9	1	0	0	16	0
2	0	1	0	19	383	0	775	86	2	1	2	2	1	1	0	0	0	0	0	1	1	75	4	354	82	1	0	0	269	0
2	0	1	0	19	384	0	420	82	2	1	2	2	1	1	0	0	0	0	0	0	2	25	3	446	84	1	0	0	183	0
2	0	1	0	19	385	0	579	6	1	3	1	1	1	1	0	0	0	0	0	0	1	75	4	310	85	1	0	0	38	0
2	0	1	0	19	386	0	770	86	3	0	1	2	0	1	0	0	0	0	0	0	1	75	4	301	6	1	0	0	48	0
2	0	1	0	19	387	0	680	89	0	1	1	1	1	0	0	0	0	0	1	0	2	25	4	327	88	0	0	0	196	0
2	0	1	0	19	388	0	652	86	3	0	2	2	1	1	0	0	0	0	0	1	1	75	4	300	85	1	0	0	295	0
2	0	1	0	19	389	0	732	86	1	2	1	1	1	1	0	0	0	0	0	0	1	75	4	313	85	1	0	0	226	0
2	0	1	0	19	390	0	573	85	3	2	2	2	1	1	0	0	0	0	1	0	1	75	4	576	83	1	0	0	97	0
2	0	1	0	19	391	0	1006	6	0	3	0	1	0	1	0	0	1	0	0	1	1	75	4	395	88	1	0	0	8	0
2	0	1	0	19	392	0	552	9	0	3	1	1	1	0	0	0	0	1	0	0	1	75	4	316	88	1	0	0	281	0
2	0	1	0	19	393	0	414	88	0	3	1	1	1	1	0	0	0	0	0	0	1	75	4	264	85	1	0	0	73	0
2	0	1	0	19	394	0	498	83	2	1	2	2	1	1	0	0	0	0	0	0	2	25	3	440	85	1	0	0	235	0
2	0	1	0	19	395	0	684	85	3	2	2	2	1	1	0	0	0	0	1	0	1	75	4	266	104	1	0	0	31	0
2	0	1	0	19	396	0	726	88	2	0	1	2	0	1	0	0	0	0	0	1	1	75	4	243	83	1	0	0	64	0
2	0	1	0	19	397	0	558	84	0	3	1	1	1	0	0	0	0	0	0	0	2	25	3	466	86	1	0	0	79	0
2	0	1	0	19	398	0	668	9	2	1	2	2	1	1	0	0	0	0	0	0	1	75	4	283	10	1	0	0	150	0
2	0	1	0	19	399	0	610	85	1	0	1	1	1	1	0	0	0	0	1	0	1	75	4	292	85	1	0	0	23	0
2	0	1	0	19	400	0	592	85	2	3	2	2	1	1	0	0	0	0	1	1	1	75	4	355	84	1	0	0	230	0
2	0	1	0	19	401	0	599	89	0	0	2	1	0	1	0	0	0	0	1	1	1	75	4	313	9	1	0	0	275	0
2	0	1	0	19	402	0	635	85	1	3	1	1	1	0	0	0	0	0	0	1	1	75	4	332	83	1	0	0	184	0
2	0	1	0	19	403	0	561	85	1	1	1	1	1	1	0	0	0	0	1	0	1	75	4	309	84	1	0	0	122	0
2	0	1	0	19	404	0	622	83	3	2	2	2	1	1	0	0	0	0	1	1	1	75	4	271	6	1	0	0	283	0
2	0	1	0	19	405	0	544	89	3	1	2	2	1	1	0	0	0	0	0	1	1	75	4	325	86	1	0	0	281	0
2	0	1	0	19	406	0	567	83	2	3	2	2	1	1	0	0	0	0	1	0	1	75	4	218	109	1	0	0	23	0
2	0	1	0	19	407	0	663	81	1	1	1	1	1	1	0	0	0	0	1	1	1	75	4	294	83	1	0	0	239	0
2	0	1	0	19	408	0	490	86	1	3	1	1	1	1	0	0	0	0	0	1	2	25	4	256	87	0	0	0	263	0
2	0	1	0	19	409	0	579	86	2	1	2	2	1	1	0	0	0	0	0	0	1	75	4	245	84	1	0	0	101	0
2	0	1	0	19	410	0	542	9	0	1	1	1	1	1	0	0	0	0	1	0	2	25	3	499	86	1	0	0	156	0
2	0	1	0	19	411	0	602	86	1	3	1	1	1	1	0	0	0	0	0	1	1	75	4	300	84	1	0	0	229	0
2	0	1	0	19	412	0	528	87	0	0	2	1	0	1	0	0	0	0	1	0	2	25	4	213	6	0	0	0	99	0
2	0	1	0	19	413	0	558	9	0	3	1	1	1	0	0	0	0	0	0	1	1	75	4	242	6	1	0	0	128	0
2	0	1	0	19	414	0	698	85	2	0	2	2	1	1	0	0	0	0	0	0	1	75	4	312	87	1	0	0	152	0
2	0	1	0	19	415	0	607	184	1	0	2	1	0	1	0	0	0	0	1	0	1	75	4	225	84	1	0	0	20	0
2	0	1	0	19	416	0	861	6	3	2	1	2	0	0	0	0	0	0	1	1	2	25	4	245	86	0	0	0	56	0
2	0	1	0	19	417	0	768	84	1	1	1	1	1	0	0	0	0	0	1	1	1	75	4	427	9	1	0	0	289	0
2	0	1	0	19	418	0	557	88	0	0	1	1	1	1	0	0	0	0	1	1	1	75	4	321	86	1	0	0	265	0
2	0	1	0	19	419	0	499	83	2	3	2	2	1	1	0	0	0	0	1	1	1	75	4	281	83	1	0	0	222	0
2	0	1	0	19	420	1	586	9	1	0	1	1	1	-1	0	-1	0	-1	1	-1	1	75	4	300	84	1	0	0	296	0
2	0	1	0	19	421	0	637	84	3	1	1	2	0	1	0	0	0	0	0	1	1	75	4	238	88	1	0	0	14	0
2	0	1	0	19	422	0	682	84	0	0	1	1	1	0	0	0	0	0	1	0	1	75	4	345	85	1	0	0	256	0
2	0	1	0	19	423	0	667	6	2	3	2	2	1	1	0	0	0	0	1	1	2	25	3	555	85	1	0	0	289	0
2	0	1	0	19	424	0	508	88	1	3	1	1	1	1	0	0	0	0	0	1	1	75	4	450	84	1	0	0	31	0
2	0	1	0	19	425	0	622	84	1	1	1	1	1	1	0	0	0	0	1	0	1	75	4	352	6	1	0	0	52	0
2	0	1	0	19	426	0	699	87	0	3	1	1	1	1	0	0	0	0	0	1	1	75	4	281	87	1	0	0	232	0
2	0	1	0	19	427	0	636	86	2	3	2	2	1	1	0	0	0	0	1	0	2	25	4	445	6	0	0	0	89	0
2	0	1	0	19	428	0	583	9	1	1	1	1	1	1	0	0	0	0	1	1	1	75	4	281	87	1	0	0	108	0
2	0	1	0	19	429	0	499	84	2	1	2	2	1	1	0	0	0	0	0	1	1	75	4	313	9	1	0	0	143	0
2	0	1	0	19	430	0	624	10	3	0	2	2	1	1	0	0	0	0	0	0	1	75	4	386	83	1	0	0	228	0
2	0	1	0	19	431	0	661	85	2	1	1	2	0	1	0	0	0	0	0	0	1	75	4	293	83	1	0	0	293	0
2	0	1	0	19	432	0	615	87	2	0	1	2	0	0	0	0	0	0	0	0	1	75	4	392	82	1	0	0	76	0
2	0	1	0	19	433	0	498	6	2	3	2	2	1	0	0	0	0	0	1	0	1	75	4	376	82	1	0	0	245	0
2	0	1	0	19	434	0	699	82	3	2	2	2	1	1	0	0	0	0	1	1	1	75	4	313	86	1	0	0	3	0
2	0	1	0	19	435	0	615	86	1	3	1	1	1	1	0	0	0	0	0	1	1	75	4	328	85	1	0	0	76	0
2	0	1	0	19	436	0	642	83	1	3	1	1	1	1	0	0	0	0	0	0	2	25	4	307	83	0	0	0	262	0
2	0	1	0	19	437	0	677	83	2	2	2	2	1	1	0	0	0	0	1	0	1	75	4	340	83	1	0	0	97	0
2	0	1	0	19	438	0	733	6	3	3	2	2	1	1	0	0	0	0	1	1	1	75	4	330	89	1	0	0	2	0
2	0	1	0	19	439	0	535	86	1	2	1	1	1	1	0	0	0	0	0	1	1	75	4	348	6	1	0	0	71	0
2	0	1	0	19	440	0	726	81	0	1	1	1	1	1	0	0	0	0	1	0	1	75	4	419	88	1	0	0	51	0
2	0	1	0	19	441	0	974	9	0	2	1	1	1	1	0	0	0	0	0	1	1	75	4	289	85	1	0	0	123	0
2	0	1	0	19	442	0	650	6	3	0	2	2	1	1	0	0	0	0	0	0	2	25	4	426	83	0	0	0	91	0
2	0	1	0	19	443	0	899	6	2	2	2	2	1	1	0	0	0	0	1	0	1	75	4	393	84	1	0	0	282	0
2	0	1	0	19	444	0	683	86	1	2	1	1	1	1	0	0	0	0	0	1	1	75	4	377	86	1	0	0	285	0
2	0	1	0	19	445	0	699	84	0	1	1	1	1	1	0	0	0	0	1	0	1	75	4	408	82	1	0	0	215	0
2	0	1	0	19	446	0	669	9	2	0	2	2	1	1	0	0	0	0	0	1	2	25	4	252	83	0	0	0	141	0
2	0	1	0	19	447	0	612	9	2	1	2	2	1	1	0	0	0	0	0	0	1	75	4	293	88	1	0	0	84	0
2	0	1	0	19	448	0	703	84	0	0	1	1	1	1	0	0	0	0	1	0	2	25	3	508	88	1	0	0	211	0
2	0	1	0	19	449	0	801	6	0	1	1	1	1	1	0	0	0	0	1	1	1	75	4	331	87	1	0	0	148	0
2	0	1	0	19	450	0	737	6	1	0	1	1	1	1	0	0	0	0	1	1	1	75	4	286	6	1	0	0	288	0
2	0	1	0	19	451	0	607	6	3	1	2	2	1	1	0	0	0	0	0	1	2	25	3	402	85	1	0	0	224	0
2	0	1	0	19	452	0	726	86	1	0	1	1	1	1	0	0	0	0	1	0	1	75	4	323	86	1	0	0	177	0
2	0	1	0	19	453	0	745	83	0	2	1	1	1	1	0	0	0	0	0	1	1	75	4	277	85	1	0	0	218	0
2	0	1	0	19	454	0	585	88	2	3	2	2	1	1	0	0	0	0	1	0	1	75	4	268	86	1	0	0	54	0
2	0	1	0	19	455	0	711	84	3	0	1	2	0	1	0	0	0	0	0	1	2	25	4	261	85	0	0	0	39	0
2	0	1	0	19	456	0	609	86	1	3	1	1	1	0	0	0	0	0	0	0	1	75	4	307	6	1	0	0	276	0
2	0	1	0	19	457	0	645	84	3	1	2	2	1	1	0	0	0	0	0	0	1	75	4	261	84	1	0	0	233	0
2	0	1	0	19	458	0	697	9	1	2	1	1	1	1	0	0	0	0	0	0	1	75	4	311	85	1	0	0	20	0
2	0	1	0	19	459	0	771	6	0	0	2	1	0	1	0	0	0	0	1	0	2	25	3	558	87	1	0	0	71	0
2	0	1	0	19	460	0	808	9	3	3	2	2	1	0	0	0	0	0	1	1	1	75	4	306	86	1	0	0	46	0
2	0	1	0	19	461	0	909	85	3	0	1	2	0	1	0	0	0	0	0	1	1	75	4	243	87	1	0	0	52	0
2	0	1	0	19	462	0	686	83	2	2	2	2	1	0	0	0	0	0	1	0	1	75	4	237	83	1	0	0	296	0
2	0	1	0	19	463	0	606	84	3	0	1	2	0	1	0	0	0	0	0	1	1	75	4	256	9	1	0	0	138	0
2	0	1	0	19	464	0	599	85	1	3	1	1	1	0	0	0	0	0	0	0	1	75	4	281	6	1	0	0	2	0
2	0	1	0	19	465	0	1006	6	3	3	0	2	0	1	0	0	1	0	1	0	1	75	4	232	84	1	0	0	264	0
2	0	1	0	19	466	0	730	85	3	1	2	2	1	0	0	0	0	1	0	1	2	25	3	550	86	1	0	0	160	0
2	0	1	0	19	467	0	1006	6	3	1	0	2	0	1	0	0	1	0	0	0	1	75	4	335	83	1	0	0	189	0
2	0	1	0	19	468	0	773	84	3	2	2	2	1	0	0	0	0	1	1	0	1	75	4	304	83	1	0	0	211	0
2	0	1	0	19	469	0	516	86	3	2	2	2	1	1	0	0	0	0	1	1	1	75	4	298	85	1	0	0	170	0
2	0	1	0	19	470	0	640	84	2	0	2	2	1	1	0	0	0	0	0	1	1	75	4	224	83	1	0	0	205	0
2	0	1	0	19	471	0	597	82	0	2	1	1	1	1	0	0	0	0	0	0	1	75	4	279	84	1	0	0	171	0
2	0	1	0	19	472	0	686	85	0	3	2	1	0	1	0	0	0	0	0	0	1	75	4	252	83	1	0	0	62	0
2	0	1	0	19	473	0	838	9	0	1	1	1	1	0	0	0	0	0	1	0	1	75	4	351	6	1	0	0	285	0
2	0	1	0	19	474	0	752	85	2	0	2	2	1	1	0	0	0	0	0	1	1	75	4	316	100	1	0	0	148	0
2	0	1	0	19	475	0	643	6	0	0	2	1	0	1	0	0	0	0	1	0	1	75	4	260	86	1	0	0	105	0
2	0	1	0	19	476	0	733	83	1	2	1	1	1	0	0	0	0	0	0	1	2	25	4	298	9	0	0	0	59	0
2	0	1	0	19	477	0	836	85	2	1	2	2	1	1	0	0	0	0	0	0	1	75	4	333	84	1	0	0	185	0
2	0	1	0	19	478	0	802	88	0	0	1	1	1	1	0	0	0	0	1	0	1	75	4	316	9	1	0	0	137	0
2	0	1	0	19	479	0	772	89	1	1	1	1	1	1	0	0	0	0	1	1	1	75	4	271	9	1	0	0	299	0
2	0	1	0	19	480	0	624	86	1	3	1	1	1	1	0	0	0	0	0	1	2	25	4	82	87	0	0	1	35	0
2	0	1	0	19	481	0	701	84	3	1	2	2	1	1	0	0	0	0	0	0	1	75	4	267	84	1	0	0	60	0
2	0	1	0	19	482	0	597	85	3	1	2	2	1	1	0	0	0	0	0	0	1	75	4	295	84	1	0	0	140	0
2	0	1	0	19	483	0	623	84	1	2	1	1	1	1	0	0	0	0	0	0	1	75	4	209	6	1	0	0	2	0
2	0	1	0	19	484	0	654	9	3	3	2	2	1	1	0	0	0	0	1	0	1	75	4	414	9	1	0	0	157	0
2	0	1	0	19	485	0	709	81	3	3	2	2	1	1	0	0	0	0	1	1	1	75	4	370	94	1	0	0	30	0
2	0	1	0	19	486	0	702	87	2	1	2	2	1	1	0	0	0	0	0	1	1	75	4	428	75	1	0	0	79	0
2	0	1	0	19	487	0	726	85	1	2	1	1	1	1	0	0	0	0	0	0	1	75	4	339	85	1	0	0	4	0
2	0	1	0	19	488	0	672	88	2	1	2	2	1	1	0	0	0	0	0	0	2	25	3	304	86	1	0	0	55	0
2	0	1	0	19	489	0	763	6	2	2	2	2	1	1	0	0	0	0	1	0	1	75	4	278	9	1	0	0	286	0
2	0	1	0	19	490	1	631	86	1	2	1	1	1	-1	0	-1	0	-1	0	-1	1	75	4	391	84	1	0	0	131	0
2	0	1	0	19	491	0	495	84	0	0	1	1	1	1	0	0	0	0	1	0	1	75	4	357	89	1	0	0	94	0
2	0	1	0	19	492	0	686	86	3	1	1	2	0	1	0	0	0	0	0	1	1	75	4	205	9	1	0	0	165	0
2	0	1	0	19	493	0	483	90	3	2	2	2	1	0	0	0	0	0	1	0	1	75	4	314	6	1	0	0	294	0
2	0	1	0	19	494	0	715	85	0	3	1	1	1	1	0	0	0	0	0	1	1	75	4	408	10	1	0	0	224	0
2	0	1	0	19	495	0	572	84	3	2	1	2	0	1	0	0	0	0	1	0	1	75	4	287	6	1	0	0	254	0
2	0	1	0	19	496	0	547	86	3	2	2	2	1	0	0	0	0	0	1	1	1	75	4	278	92	1	0	0	101	0
2	0	1	0	19	497	0	847	86	2	1	2	2	1	1	0	0	0	0	0	1	1	75	4	279	84	1	0	0	86	0
2	0	1	0	19	498	0	993	85	3	1	2	2	1	1	0	0	0	0	0	0	1	75	4	243	85	1	0	0	231	0
2	0	1	0	19	499	0	1006	6	1	3	0	1	0	1	0	0	1	0	0	0	1	75	4	216	9	1	0	0	160	0
2	0	1	0	19	500	0	606	84	3	3	2	2	1	0	0	0	0	1	1	0	1	75	4	256	84	1	0	0	283	0
2	0	1	0	19	501	0	818	82	3	0	1	2	0	1	0	0	0	0	0	1	1	75	4	155	9	1	0	0	71	0
2	0	1	0	19	502	0	757	86	1	0	2	1	0	0	0	0	0	0	1	0	1	75	4	225	6	1	0	0	38	0
2	0	1	0	19	503	0	701	77	2	0	2	2	1	0	0	0	0	0	0	1	1	75	4	203	9	1	0	0	27	0
2	0	1	0	19	504	0	711	82	0	2	1	1	1	1	0	0	0	0	0	0	1	75	4	293	85	1	0	0	111	0
2	0	1	0	19	505	0	733	84	0	1	1	1	1	1	0	0	0	0	1	0	1	75	4	314	84	1	0	0	286	0
2	0	1	0	19	506	0	859	102	0	0	1	1	1	1	0	0	0	0	1	1	1	75	4	387	85	1	0	0	48	0
2	0	1	0	19	507	0	782	83	0	3	1	1	1	1	0	0	0	0	0	1	1	75	4	328	9	1	0	0	259	0
2	0	1	0	19	508	0	667	85	1	2	1	1	1	1	0	0	0	0	0	0	1	75	4	266	87	1	0	0	298	0
2	0	1	0	19	509	0	635	85	3	3	2	2	1	1	0	0	0	0	1	0	1	75	4	284	9	1	0	0	153	0
2	0	1	0	19	510	0	771	85	1	2	1	1	1	1	0	0	0	0	0	1	1	75	4	350	85	1	0	0	86	0
2	0	1	0	19	511	0	616	85	2	0	2	2	1	1	0	0	0	0	0	0	1	75	4	281	85	1	0	0	177	0
2	0	1	0	19	512	0	814	6	2	3	2	2	1	1	0	0	0	0	1	0	1	75	4	280	87	1	0	0	104	0
2	0	1	0	19	513	0	545	74	2	2	2	2	1	1	0	0	0	0	1	1	2	25	4	261	6	0	0	0	143	0
2	0	1	0	19	514	0	764	83	1	0	1	1	1	1	0	0	0	0	1	1	1	75	4	232	6	1	0	0	231	0
2	0	1	0	19	515	0	539	84	1	0	1	1	1	1	0	0	0	0	1	1	1	75	4	320	86	1	0	0	130	0
2	0	1	0	19	516	0	727	9	2	3	2	2	1	1	0	0	0	0	1	1	1	75	4	293	85	1	0	0	106	0
2	0	1	0	19	517	0	654	84	0	2	1	1	1	1	0	0	0	0	0	1	1	75	4	366	85	1	0	0	96	0
2	0	1	0	19	518	0	775	82	0	2	1	1	1	1	0	0	0	0	0	0	1	75	4	306	86	1	0	0	132	0
2	0	1	0	19	519	0	1006	6	2	0	0	2	0	1	0	0	1	0	0	0	1	75	4	363	9	1	0	0	5	0
2	0	1	0	19	520	0	728	9	3	0	2	2	1	0	0	0	0	1	0	0	2	25	4	325	84	0	0	0	259	0
2	0	1	0	19	521	0	840	85	0	1	1	1	1	1	0	0	0	0	1	0	1	75	4	193	90	1	0	0	88	0
2	0	1	0	19	522	0	523	9	2	2	2	2	1	1	0	0	0	0	1	1	1	75	4	272	86	1	0	0	214	0
2	0	1	0	19	523	0	708	82	2	2	2	2	1	1	0	0	0	0	1	1	2	25	3	498	10	1	0	0	249	0
2	0	1	0	19	524	0	757	86	1	1	1	1	1	1	0	0	0	0	1	1	1	75	4	257	85	1	0	0	32	0
2	0	1	0	19	525	0	668	6	0	3	1	1	1	1	0	0	0	0	0	1	1	75	4	220	9	1	0	0	96	0
2	0	1	0	19	526	0	613	9	0	0	2	1	0	1	0	0	0	0	1	0	1	75	4	230	85	1	0	0	300	0
2	0	1	0	19	527	0	423	84	0	1	1	1	1	0	0	0	0	0	1	1	1	75	4	161	9	1	0	0	125	0
2	0	1	0	19	528	0	585	84	3	0	2	2	1	1	0	0	0	0	0	1	1	75	4	268	83	1	0	0	3	0
2	0	1	0	19	529	0	505	86	1	3	1	1	1	1	0	0	0	0	0	0	2	25	4	255	87	0	0	0	102	0
2	0	1	0	19	530	0	648	85	2	0	2	2	1	1	0	0	0	0	0	0	1	75	4	232	85	1	0	0	70	0
2	0	1	0	19	531	0	467	84	0	3	1	1	1	1	0	0	0	0	0	0	1	75	4	266	89	1	0	0	110	0
2	0	1	0	19	532	0	435	84	0	0	1	1	1	1	0	0	0	0	1	0	1	75	4	60	109	1	0	1	269	0
2	0	1	0	19	533	0	366	83	3	1	1	2	0	1	0	0	0	0	0	1	1	75	4	265	83	1	0	0	109	0
2	0	1	0	19	534	0	578	81	0	3	1	1	1	0	0	0	0	0	0	0	1	75	4	197	85	1	0	0	20	0
2	0	1	0	19	535	0	386	84	2	3	2	2	1	1	0	0	0	0	1	0	1	75	4	173	6	1	0	0	208	0
2	0	1	0	19	536	0	386	85	1	3	1	1	1	1	0	0	0	0	0	1	1	75	4	236	6	1	0	0	161	0
2	0	1	0	19	537	0	387	84	0	2	1	1	1	1	0	0	0	0	0	0	2	25	4	286	84	0	0	0	253	0
2	0	1	0	19	538	0	465	6	1	1	1	1	1	1	0	0	0	0	1	0	1	75	4	328	86	1	0	0	249	0
2	0	1	0	19	539	0	539	87	2	0	2	2	1	1	0	0	0	0	0	1	1	75	4	304	82	1	0	0	37	0
2	0	1	0	19	540	0	524	86	0	1	1	1	1	1	0	0	0	0	1	0	1	75	4	289	6	1	0	0	207	0
2	0	1	0	19	541	0	390	85	0	1	1	1	1	1	0	0	0	0	1	1	1	75	4	241	87	1	0	0	124	0
2	0	1	0	19	542	0	569	86	3	2	2	2	1	1	0	0	0	0	1	1	2	25	4	253	86	0	0	0	170	0
2	0	1	0	19	543	0	627	6	0	3	1	1	1	1	0	0	0	0	0	1	1	75	4	260	85	1	0	0	108	0
2	0	1	0	19	544	0	446	87	1	3	1	1	1	1	0	0	0	0	0	0	1	75	4	246	89	1	0	0	269	0
2	0	1	0	19	545	0	488	9	1	1	1	1	1	1	0	0	0	0	1	0	1	75	4	287	86	1	0	0	59	0
2	0	1	0	19	546	0	666	84	2	1	2	2	1	1	0	0	0	0	0	1	2	25	3	313	6	1	0	0	95	0
2	0	1	0	19	547	0	546	82	1	0	1	1	1	1	0	0	0	0	1	0	1	75	4	262	85	1	0	0	228	0
2	0	1	0	19	548	0	378	85	1	2	1	1	1	1	0	0	0	0	0	1	2	25	4	213	86	0	0	0	112	0
2	0	1	0	19	549	0	366	8	1	2	1	1	1	1	0	0	0	0	0	0	1	75	4	345	9	1	0	0	12	0
2	0	1	0	19	550	0	710	82	0	1	2	1	0	1	0	0	0	0	1	0	1	75	4	211	6	1	0	0	8	0
2	0	1	0	19	551	0	529	6	2	1	2	2	1	0	0	0	0	0	0	1	1	75	4	246	9	1	0	0	63	0
2	0	1	0	19	552	0	528	83	0	0	1	1	1	1	0	0	0	0	1	0	2	25	3	469	6	1	0	0	300	0
2	0	1	0	19	553	0	486	86	3	1	1	2	0	1	0	0	0	0	0	1	1	75	4	205	86	1	0	0	292	0
2	0	1	0	19	554	0	495	10	1	3	1	1	1	0	0	0	0	0	0	0	1	75	4	277	85	1	0	0	52	0
2	0	1	0	19	555	0	513	6	1	1	1	1	1	1	0	0	0	0	1	0	1	75	4	230	6	1	0	0	155	0
2	0	1	0	19	556	0	557	9	2	2	2	2	1	1	0	0	0	0	1	1	1	75	4	353	82	1	0	0	161	0
2	0	1	0	19	557	0	552	89	3	1	1	2	0	1	0	0	0	0	0	1	2	25	3	459	10	1	0	0	47	0
2	0	1	0	19	558	0	679	9	2	3	2	2	1	0	0	0	0	0	1	0	1	75	4	389	7	1	0	0	86	0
2	0	1	0	19	559	0	463	6	1	0	1	1	1	1	0	0	0	0	1	1	1	75	4	327	84	1	0	0	196	0
2	0	1	0	19	560	1	674	86	2	0	2	2	1	-1	0	-1	0	-1	0	-1	1	75	4	305	83	1	0	0	259	0
2	0	1	0	19	561	0	612	9	3	0	2	2	1	1	0	0	0	0	0	0	1	75	4	246	6	1	0	0	56	0
2	0	1	0	19	562	0	449	87	0	2	2	1	0	1	0	0	0	0	0	0	2	25	4	265	86	0	0	0	283	0
2	0	1	0	19	563	0	555	86	2	1	2	2	1	0	0	0	0	0	0	0	1	75	4	239	6	1	0	0	215	0
2	0	1	0	19	564	0	834	87	0	0	1	1	1	1	0	0	0	0	1	0	1	75	4	299	82	1	0	0	14	0
2	0	1	0	19	565	0	600	116	3	2	2	2	1	1	0	0	0	0	1	1	1	75	4	537	83	1	0	0	251	0
2	0	1	0	19	566	0	589	87	2	2	2	2	1	1	0	0	0	0	1	1	1	75	4	239	85	1	0	0	270	0
2	0	1	0	19	567	0	434	86	3	3	2	2	1	1	0	0	0	0	1	1	1	75	4	346	84	1	0	0	229	0
2	0	1	0	19	568	0	622	85	3	1	2	2	1	1	0	0	0	0	0	1	1	75	4	271	9	1	0	0	119	0
2	0	1	0	19	569	0	711	85	1	3	1	1	1	1	0	0	0	0	0	0	1	75	4	262	85	1	0	0	231	0
2	0	1	0	19	570	0	553	9	0	2	1	1	1	1	0	0	0	0	0	0	1	75	4	317	9	1	0	0	154	0
2	0	1	0	19	571	0	500	86	1	0	1	1	1	1	0	0	0	0	1	0	1	75	4	250	83	1	0	0	193	0
2	0	1	0	19	572	0	527	86	2	1	2	2	1	1	0	0	0	0	0	1	2	25	4	229	9	0	0	0	119	0
2	0	1	0	19	573	0	861	81	3	1	2	2	1	1	0	0	0	0	0	0	1	75	4	229	6	1	0	0	36	0
2	0	1	0	19	574	0	752	87	2	0	1	2	0	1	0	0	0	0	0	0	1	75	4	252	6	1	0	0	59	0
2	0	1	0	19	575	0	632	85	0	1	1	1	1	0	0	0	0	0	1	0	1	75	4	248	6	1	0	0	128	0
2	0	1	0	19	576	0	592	84	2	3	2	2	1	1	0	0	0	0	1	1	1	75	4	227	89	1	0	0	97	0
2	0	1	0	19	577	0	700	87	2	3	2	2	1	1	0	0	0	0	1	1	1	75	4	218	9	1	0	0	297	0
2	0	1	0	19	578	0	650	88	0	2	1	1	1	1	0	0	0	0	0	1	2	25	4	218	84	0	0	0	150	0
2	0	1	0	19	579	0	689	9	3	3	1	2	0	1	0	0	0	0	1	0	1	75	4	256	86	1	0	0	107	0
2	0	1	0	19	580	0	569	86	0	0	1	1	1	0	0	0	0	0	1	1	1	75	4	268	84	1	0	0	94	0
2	0	1	0	19	581	0	789	76	3	1	1	2	0	1	0	0	0	0	0	1	1	75	4	240	85	1	0	0	97	0
2	0	1	0	19	582	0	569	82	1	2	1	1	1	0	0	0	0	0	0	0	2	25	4	220	85	0	0	0	281	0
2	0	1	0	19	583	0	510	9	2	3	2	2	1	1	0	0	0	0	1	0	1	75	4	292	9	1	0	0	300	0
2	0	1	0	19	584	0	597	83	3	0	2	2	1	1	0	0	0	0	0	1	2	25	3	502	85	1	0	0	126	0
2	0	1	0	19	585	0	703	83	0	1	1	1	1	1	0	0	0	0	1	0	1	75	4	317	86	1	0	0	108	0
2	0	1	0	19	586	0	502	9	2	1	2	2	1	1	0	0	0	0	0	1	1	75	4	348	84	1	0	0	127	0
2	0	1	0	19	587	0	516	85	1	0	1	1	1	1	0	0	0	0	1	0	1	75	4	361	84	1	0	0	165	0
2	0	1	0	19	588	0	672	86	0	0	1	1	1	1	0	0	0	0	1	1	1	75	4	255	82	1	0	0	17	0
2	0	1	0	19	589	0	715	85	1	2	1	1	1	1	0	0	0	0	0	1	2	25	3	393	85	1	0	0	142	0
2	0	1	0	19	590	0	592	9	3	2	2	2	1	1	0	0	0	0	1	0	1	75	4	291	86	1	0	0	65	0
2	0	1	0	19	591	0	749	6	3	1	1	2	0	1	0	0	0	0	0	1	1	75	4	281	10	1	0	0	246	0
2	0	1	0	19	592	0	620	85	3	2	2	2	1	0	0	0	0	0	1	0	2	25	3	445	86	1	0	0	142	0
2	0	1	0	19	593	0	741	88	0	2	1	1	1	1	0	0	0	0	0	1	1	75	4	434	87	1	0	0	215	0
2	0	1	0	19	594	0	917	84	1	3	1	1	1	1	0	0	0	0	0	0	1	75	4	283	84	1	0	0	199	0
2	0	1	0	19	595	0	831	6	0	0	1	1	1	1	0	0	0	0	1	0	1	75	4	392	85	1	0	0	162	0
2	0	1	0	19	596	0	702	82	2	0	2	2	1	1	0	0	0	0	0	1	1	75	4	268	9	1	0	0	225	0
2	0	1	0	19	597	0	481	83	1	0	1	1	1	1	0	0	0	0	1	0	2	25	4	311	85	0	0	0	48	0
2	0	1	0	19	598	0	531	83	2	1	2	2	1	1	0	0	0	0	0	1	1	75	4	327	83	1	0	0	296	0
2	0	1	0	19	599	0	520	9	0	2	1	1	1	1	0	0	0	0	0	0	1	75	4	302	9	1	0	0	290	0
2	0	1	0	19	600	0	383	83	3	3	1	2	0	1	0	0	0	0	1	0	1	75	4	170	86	1	0	0	73	0
2	0	1	0	19	601	0	596	85	0	1	1	1	1	0	0	0	0	0	1	1	2	25	4	358	6	0	0	0	223	0
2	0	1	0	19	602	0	795	84	3	2	2	2	1	1	0	0	0	0	1	1	1	75	4	261	6	1	0	0	61	0
2	0	1	0	19	603	0	624	84	0	3	1	1	1	1	0	0	0	0	0	1	1	75	4	369	85	1	0	0	40	0
2	0	1	0	19	604	0	637	88	3	2	2	2	1	1	0	0	0	0	1	0	2	25	3	413	86	1	0	0	148	0
2	0	1	0	19	605	0	692	85	2	2	2	2	1	1	0	0	0	0	1	1	1	75	4	259	83	1	0	0	53	0
2	0	1	0	19	606	0	510	6	2	2	2	2	1	1	0	0	0	0	1	1	1	75	4	404	6	1	0	0	211	0
2	0	1	0	19	607	0	744	87	1	2	1	1	1	1	0	0	0	0	0	1	1	75	4	309	88	1	0	0	5	0
2	0	1	0	19	608	0	530	82	3	0	2	2	1	1	0	0	0	0	0	0	1	75	4	359	89	1	0	0	78	0
2	0	1	0	19	609	0	737	85	3	1	2	2	1	1	0	0	0	0	0	0	2	25	3	445	86	1	0	0	19	0
2	0	1	0	19	610	0	586	9	3	3	2	2	1	1	0	0	0	0	1	0	1	75	4	300	10	1	0	0	129	0
2	0	1	0	19	611	0	804	84	0	2	1	1	1	1	0	0	0	0	0	1	2	25	4	270	9	0	0	0	19	0
2	0	1	0	19	612	0	634	86	0	0	1	1	1	1	0	0	0	0	1	0	1	75	4	379	87	1	0	0	63	0
2	0	1	0	19	613	0	709	86	0	2	1	1	1	1	0	0	0	0	0	1	2	25	3	531	90	1	0	0	135	0
2	0	1	0	19	614	0	1006	6	0	2	0	1	0	1	0	0	1	0	0	0	1	75	4	492	84	1	0	0	135	0
2	0	1	0	19	615	0	676	9	1	0	1	1	1	0	0	0	0	1	1	0	1	75	4	308	85	1	0	0	39	0
2	0	1	0	19	616	0	799	87	0	3	1	1	1	1	0	0	0	0	0	1	2	25	4	217	84	0	0	0	70	0
2	0	1	0	19	617	0	643	6	3	2	2	2	1	1	0	0	0	0	1	0	1	75	4	356	85	1	0	0	36	0
2	0	1	0	19	618	0	1006	6	2	0	0	2	0	1	0	0	1	0	0	1	1	75	4	449	6	1	0	0	129	0
2	0	1	0	19	619	0	761	84	1	1	1	1	1	0	0	0	0	1	1	0	1	75	4	373	87	1	0	0	132	0
2	0	1	0	19	620	0	876	84	3	1	2	2	1	1	0	0	0	0	0	1	2	25	3	515	87	1	0	0	200	0
2	0	1	0	19	621	0	696	9	0	3	2	1	0	1	0	0	0	0	0	0	1	75	4	310	84	1	0	0	86	0
2	0	1	0	19	622	0	768	6	2	0	1	2	0	0	0	0	0	0	0	0	1	75	4	315	6	1	0	0	117	0
2	0	1	0	19	623	0	452	85	2	2	2	2	1	0	0	0	0	0	1	0	1	75	4	300	84	1	0	0	149	0
2	0	1	0	19	624	0	707	81	3	1	2	2	1	1	0	0	0	0	0	1	1	75	4	257	85	1	0	0	118	0
2	0	1	0	19	625	0	697	6	2	3	1	2	0	1	0	0	0	0	1	0	2	25	4	279	9	0	0	0	53	0
2	0	1	0	19	626	0	1006	6	0	1	0	1	0	0	0	0	1	0	1	1	1	75	4	419	6	1	0	0	67	0
2	0	1	0	19	627	0	702	86	1	3	1	1	1	0	0	0	0	1	0	1	1	75	4	428	88	1	0	0	191	0
2	0	1	0	19	628	0	801	9	0	3	1	1	1	1	0	0	0	0	0	0	2	25	3	427	84	1	0	0	97	0
2	0	1	0	19	629	0	580	85	2	0	2	2	1	1	0	0	0	0	0	0	1	75	4	343	85	1	0	0	74	0
2	0	1	0	19	630	1	447	76	3	2	2	2	1	-1	0	-1	0	-1	1	-1	1	75	4	343	86	1	0	0	143	0
2	0	1	0	19	631	0	463	6	1	0	1	1	1	1	0	0	0	0	1	1	1	75	4	422	86	1	0	0	37	0
2	0	1	0	19	632	0	674	86	2	3	1	2	0	1	0	0	0	0	1	1	1	75	4	305	84	1	0	0	97	0
2	0	1	0	19	633	0	794	6	3	1	2	2	1	0	0	0	0	0	0	1	1	75	4	309	85	1	0	0	245	0
2	0	1	0	19	634	0	680	85	2	1	2	2	1	1	0	0	0	0	0	0	1	75	4	326	6	1	0	0	12	0
2	0	1	0	19	635	0	547	83	3	2	2	2	1	1	0	0	0	0	1	0	1	75	4	455	9	1	0	0	13	0
2	0	1	0	19	636	0	643	88	2	1	2	2	1	1	0	0	0	0	0	1	1	75	4	372	9	1	0	0	99	0
2	0	1	0	19	637	0	621	9	2	1	2	2	1	1	0	0	0	0	0	0	2	25	3	398	86	1	0	0	204	0
2	0	1	0	19	638	0	595	85	0	2	1	1	1	1	0	0	0	0	0	0	1	75	4	229	83	1	0	0	129	0
2	0	1	0	19	639	0	701	6	3	0	2	2	1	1	0	0	0	0	0	0	1	75	4	283	84	1	0	0	214	0
2	0	1	0	19	640	0	703	82	3	3	2	2	1	1	0	0	0	0	1	0	2	25	3	541	86	1	0	0	42	0
2	0	1	0	19	641	0	793	86	1	2	1	1	1	1	0	0	0	0	0	1	1	75	4	291	6	1	0	0	293	0
2	0	1	0	19	642	0	660	84	3	2	2	2	1	1	0	0	0	0	1	0	1	75	4	372	82	1	0	0	245	0
2	0	1	0	19	643	0	727	86	0	2	1	1	1	1	0	0	0	0	0	1	2	25	3	452	88	1	0	0	242	0
2	0	1	0	19	644	0	775	86	0	1	1	1	1	1	0	0	0	0	1	0	1	75	4	323	84	1	0	0	281	0
2	0	1	0	19	645	0	852	81	3	1	2	2	1	1	0	0	0	0	0	1	1	75	4	348	85	1	0	0	260	0
2	0	1	0	19	646	0	734	83	0	0	1	1	1	1	0	0	0	0	1	0	1	75	4	298	6	1	0	0	277	0
2	0	1	0	19	647	0	636	84	2	2	2	2	1	1	0	0	0	0	1	1	2	25	3	396	86	1	0	0	219	0
2	0	1	0	19	648	0	673	80	0	3	2	1	0	1	0	0	0	0	0	1	1	75	4	432	90	1	0	0	197	0
2	0	1	0	19	649	0	853	84	3	2	2	2	1	0	0	0	0	0	1	0	1	75	4	285	82	1	0	0	62	0
2	0	1	0	19	650	0	695	84	1	2	1	1	1	1	0	0	0	0	0	1	1	75	4	341	85	1	0	0	22	0
2	0	1	0	19	651	0	642	85	2	2	2	2	1	1	0	0	0	0	1	0	1	75	4	354	85	1	0	0	184	0
2	0	1	0	19	652	0	951	86	3	2	2	2	1	1	0	0	0	0	1	1	1	75	4	283	10	1	0	0	51	0
2	0	1	0	19	653	0	934	84	3	0	2	2	1	1	0	0	0	0	0	1	1	75	4	267	84	1	0	0	96	0
2	0	1	0	19	654	0	612	85	3	3	2	2	1	1	0	0	0	0	1	0	1	75	4	341	83	1	0	0	19	0
2	0	1	0	19	655	0	626	6	3	3	2	2	1	1	0	0	0	0	1	1	1	75	4	339	84	1	0	0	282	0
2	0	1	0	19	656	0	485	82	2	2	2	2	1	1	0	0	0	0	1	1	1	75	4	315	6	1	0	0	32	0
2	0	1	0	19	657	0	647	87	1	0	1	1	1	1	0	0	0	0	1	1	1	75	4	167	85	1	0	0	122	0
2	0	1	0	19	658	0	943	9	0	2	1	1	1	1	0	0	0	0	0	1	2	25	4	180	85	0	0	0	281	0
2	0	1	0	19	659	0	677	87	2	2	2	2	1	1	0	0	0	0	1	0	1	75	4	356	84	1	0	0	141	0
2	0	1	0	19	660	0	1006	6	1	1	0	1	0	1	0	0	1	0	1	1	1	75	4	349	83	1	0	0	35	0
2	0	1	0	19	661	0	873	86	0	3	1	1	1	0	0	0	0	1	0	1	1	75	4	352	9	1	0	0	117	0
2	0	1	0	19	662	0	713	89	3	2	2	2	1	1	0	0	0	0	1	0	1	75	4	390	83	1	0	0	227	0
2	0	1	0	19	663	0	889	85	0	2	2	1	0	1	0	0	0	0	0	1	1	75	4	464	86	1	0	0	57	0
2	0	1	0	19	664	0	651	87	3	3	2	2	1	0	0	0	0	0	1	0	1	75	4	267	85	1	0	0	72	0
2	0	1	0	19	665	0	757	9	0	3	1	1	1	1	0	0	0	0	0	1	2	25	4	289	83	0	0	0	74	0
2	0	1	0	19	666	0	907	85	1	3	1	1	1	1	0	0	0	0	0	0	1	75	4	337	86	1	0	0	131	0
2	0	1	0	19	667	0	825	86	1	2	2	1	0	1	0	0	0	0	0	0	1	75	4	306	85	1	0	0	206	0
2	0	1	0	19	668	0	743	86	3	0	2	2	1	0	0	0	0	0	0	0	1	75	4	451	6	1	0	0	29	0
2	0	1	0	19	669	0	1006	6	1	2	0	1	0	1	0	0	1	0	0	0	1	75	4	480	87	1	0	0	293	0
2	0	1	0	19	670	0	641	86	1	1	1	1	1	0	0	0	0	1	1	0	2	25	0	1006	6	0	1	0	37	0
2	0	1	0	19	671	0	846	153	1	0	1	1	1	1	0	0	0	0	1	1	1	75	4	214	86	1	0	0	285	0
2	0	1	0	19	672	0	583	9	2	0	2	2	1	1	0	0	0	0	0	1	1	75	4	266	97	1	0	0	57	0
2	0	1	0	19	673	0	725	84	1	1	1	1	1	1	0	0	0	0	1	0	1	75	4	370	89	1	0	0	26	0
2	0	1	0	19	674	0	830	85	3	2	2	2	1	1	0	0	0	0	1	1	1	75	4	407	87	1	0	0	55	0
2	0	1	0	19	675	0	722	83	2	0	2	2	1	1	0	0	0	0	0	1	1	75	4	367	90	1	0	0	117	0
2	0	1	0	19	676	0	823	6	2	2	2	2	1	1	0	0	0	0	1	0	1	75	4	273	85	1	0	0	195	0
2	0	1	0	19	677	0	613	82	3	3	2	2	1	1	0	0	0	0	1	1	1	75	4	263	82	1	0	0	127	0
2	0	1	0	19	678	0	702	86	3	0	2	2	1	1	0	0	0	0	0	1	1	75	4	348	82	1	0	0	240	0
2	0	1	0	19	679	0	560	86	1	3	1	1	1	1	0	0	0	0	0	0	1	75	4	356	84	1	0	0	202	0
2	0	1	0	19	680	0	649	84	0	1	1	1	1	1	0	0	0	0	1	0	1	75	4	313	6	1	0	0	59	0
2	0	1	0	19	681	0	532	6	1	3	1	1	1	1	0	0	0	0	0	1	1	75	4	297	85	1	0	0	86	0
2	0	1	0	19	682	0	451	86	1	0	1	1	1	1	0	0	0	0	1	0	1	75	4	267	85	1	0	0	102	0
2	0	1	0	19	683	0	596	87	3	2	1	2	0	1	0	0	0	0	1	1	2	25	3	390	82	1	0	0	109	0
2	0	1	0	19	684	0	623	84	3	3	2	2	1	0	0	0	0	0	1	1	1	75	4	288	78	1	0	0	91	0
2	0	1	0	19	685	0	730	84	0	3	1	1	1	1	0	0	0	0	0	1	2	25	3	486	84	1	0	0	209	0
2	0	1	0	19	686	0	635	83	3	3	2	2	1	1	0	0	0	0	1	0	1	75	4	252	86	1	0	0	107	0
2	0	1	0	19	687	0	661	86	0	3	1	1	1	1	0	0	0	0	0	1	2	25	3	421	87	1	0	0	45	0
2	0	1	0	19	688	0	784	84	0	0	1	1	1	1	0	0	0	0	1	0	1	75	4	347	92	1	0	0	48	0
2	0	1	0	19	689	0	726	84	2	0	2	2	1	1	0	0	0	0	0	1	2	25	3	451	88	1	0	0	212	0
2	0	1	0	19	690	0	615	7	1	1	1	1	1	1	0	0	0	0	1	0	1	75	4	297	87	1	0	0	37	0
2	0	1	0	19	691	0	660	86	0	3	1	1	1	1	0	0	0	0	0	1	2	25	3	468	83	1	0	0	20	0
2	0	1	0	19	692	0	817	90	2	0	2	2	1	1	0	0	0	0	0	0	1	75	4	266	6	1	0	0	241	0
2	0	1	0	19	693	0	574	9	1	0	1	1	1	1	0	0	0	0	1	0	2	25	3	385	83	1	0	0	235	0
2	0	1	0	19	694	0	788	89	0	2	1	1	1	1	0	0	0	0	0	1	1	75	4	351	84	1	0	0	145	0
2	0	1	0	19	695	0	646	89	1	0	1	1	1	1	0	0	0	0	1	0	1	75	4	533	86	1	0	0	206	0
2	0	1	0	19	696	0	651	75	2	0	2	2	1	1	0	0	0	0	0	1	2	25	3	474	85	1	0	0	20	0
2	0	1	0	19	697	0	823	83	3	3	2	2	1	1	0	0	0	0	1	0	1	75	4	384	84	1	0	0	276	0
2	0	1	0	19	698	0	546	85	1	2	1	1	1	1	0	0	0	0	0	1	2	25	3	518	9	1	0	0	236	0
2	0	1	0	19	699	0	794	87	2	3	2	2	1	1	0	0	0	0	1	0	1	75	4	276	86	1	0	0	43	0
2	0	1	0	19	700	1	511	6	0	1	1	1	1	-1	0	-1	0	-1	1	-1	2	25	3	469	9	1	0	0	128	0
2	0	1	0	19	701	0	572	75	0	3	1	1	1	1	0	0	0	0	0	1	1	75	4	336	85	1	0	0	221	0
2	0	1	0	19	702	0	532	85	3	3	2	2	1	1	0	0	0	0	1	0	1	75	4	313	88	1	0	0	276	0
2	0	1	0	19	703	0	507	83	1	1	1	1	1	1	0	0	0	0	1	1	1	75	4	305	9	1	0	0	17	0
2	0	1	0	19	704	0	542	85	1	1	1	1	1	1	0	0	0	0	1	1	1	75	4	354	9	1	0	0	254	0
2	0	1	0	19	705	0	565	84	3	2	2	2	1	1	0	0	0	0	1	1	1	75	4	377	85	1	0	0	101	0
2	0	1	0	19	706	0	642	86	0	2	2	1	0	1	0	0	0	0	0	1	1	75	4	322	6	1	0	0	59	0
2	0	1	0	19	707	0	717	83	1	0	1	1	1	0	0	0	0	0	1	0	1	75	4	299	86	1	0	0	199	0
2	0	1	0	19	708	0	496	9	2	0	2	2	1	1	0	0	0	0	0	1	1	75	4	294	6	1	0	0	82	0
2	0	1	0	19	709	0	624	82	1	3	1	1	1	1	0	0	0	0	0	0	1	75	4	321	85	1	0	0	77	0
2	0	1	0	19	710	0	539	9	2	3	2	2	1	1	0	0	0	0	1	0	1	75	4	367	87	1	0	0	260	0
2	0	1	0	19	711	0	674	85	3	0	2	2	1	1	0	0	0	0	0	1	1	75	4	369	88	1	0	0	153	0
2	0	1	0	19	712	0	536	84	2	2	2	2	1	1	0	0	0	0	1	0	2	25	3	413	86	1	0	0	253	0
2	0	1	0	19	713	0	576	9	0	1	1	1	1	1	0	0	0	0	1	1	1	75	4	259	82	1	0	0	90	0
2	0	1	0	19	714	0	589	85	1	1	1	1	1	1	0	0	0	0	1	1	2	25	4	383	85	0	0	0	237	0
2	0	1	0	19	715	0	451	79	1	2	1	1	1	1	0	0	0	0	0	1	1	75	4	283	9	1	0	0	5	0
2	0	1	0	19	716	0	488	84	1	2	1	1	1	1	0	0	0	0	0	0	1	75	4	383	86	1	0	0	143	0
2	0	1	0	19	717	0	566	99	2	1	2	2	1	1	0	0	0	0	0	0	1	75	4	346	86	1	0	0	18	0
2	0	1	0	19	718	0	726	88	3	0	2	2	1	1	0	0	0	0	0	0	1	75	4	291	85	1	0	0	226	0
2	0	1	0	19	719	0	663	82	0	1	1	1	1	1	0	0	0	0	1	0	1	75	4	327	87	1	0	0	284	0
2	0	1	0	19	720	0	680	84	0	1	1	1	1	1	0	0	0	0	1	1	2	25	4	247	84	0	0	0	278	0
2	0	1	0	19	721	0	680	88	1	2	1	1	1	1	0	0	0	0	0	1	1	75	4	359	84	1	0	0	95	0
2	0	1	0	19	722	0	528	9	1	3	1	1	1	1	0	0	0	0	0	0	1	75	4	341	86	1	0	0	149	0
2	0	1	0	19	723	0	620	86	3	3	2	2	1	1	0	0	0	0	1	0	1	75	4	381	6	1	0	0	10	0
2	0	1	0	19	724	0	745	6	2	2	2	2	1	1	0	0	0	0	1	1	1	75	4	277	83	1	0	0	51	0
2	0	1	0	19	725	0	593	94	2	0	2	2	1	1	0	0	0	0	0	1	1	75	4	371	84	1	0	0	146	0
2	0	1	0	19	726	0	570	9	0	2	1	1	1	1	0	0	0	0	0	0	1	75	4	366	84	1	0	0	100	0
2	0	1	0	19	727	0	663	6	1	3	1	1	1	1	0	0	0	0	0	0	1	75	4	262	85	1	0	0	67	0
2	0	1	0	19	728	0	417	86	1	3	1	1	1	1	0	0	0	0	0	0	1	75	4	298	87	1	0	0	91	0
2	0	1	0	19	729	0	516	86	1	0	1	1	1	1	0	0	0	0	1	0	1	75	4	377	82	1	0	0	77	0
2	0	1	0	19	730	0	643	85	0	2	2	1	0	1	0	0	0	0	0	1	1	75	4	340	85	1	0	0	78	0
2	0	1	0	19	731	0	669	6	0	0	1	1	1	0	0	0	0	0	1	0	2	25	3	509	84	1	0	0	243	0
2	0	1	0	19	732	0	608	95	0	1	1	1	1	1	0	0	0	0	1	1	1	75	4	338	87	1	0	0	0	0
2	0	1	0	19	733	0	608	90	2	0	2	2	1	1	0	0	0	0	0	1	2	25	4	274	83	0	0	0	94	0
2	0	1	0	19	734	0	491	86	1	2	1	1	1	1	0	0	0	0	0	0	1	75	4	338	85	1	0	0	158	0
2	0	1	0	19	735	0	521	85	1	1	1	1	1	1	0	0	0	0	1	0	1	75	4	286	6	1	0	0	204	0
2	0	1	0	19	736	0	579	85	3	3	2	2	1	1	0	0	0	0	1	1	1	75	4	358	85	1	0	0	205	0
2	0	1	0	19	737	0	491	85	1	0	1	1	1	1	0	0	0	0	1	1	2	25	3	433	9	1	0	0	28	0
2	0	1	0	19	738	0	749	83	2	3	2	2	1	1	0	0	0	0	1	1	1	75	4	281	84	1	0	0	120	0
2	0	1	0	19	739	0	721	88	3	3	2	2	1	1	0	0	0	0	1	1	1	75	4	335	83	1	0	0	195	0
2	0	1	0	19	740	0	628	85	0	3	1	1	1	1	0	0	0	0	0	1	1	75	4	421	6	1	0	0	233	0
2	0	1	0	19	741	0	585	86	0	3	1	1	1	1	0	0	0	0	0	0	1	75	4	331	85	1	0	0	129	0
2	0	1	0	19	742	0	515	83	2	1	2	2	1	1	0	0	0	0	0	0	2	25	3	376	88	1	0	0	133	0
2	0	1	0	19	743	0	688	86	0	1	1	1	1	1	0	0	0	0	1	0	1	75	4	367	83	1	0	0	133	0
2	0	1	0	19	744	0	614	86	2	3	2	2	1	1	0	0	0	0	1	1	1	75	4	455	85	1	0	0	174	0
2	0	1	0	19	745	0	382	6	0	3	1	1	1	1	0	0	0	0	0	1	1	75	4	393	6	1	0	0	112	0
2	0	1	0	19	746	0	593	83	0	3	1	1	1	1	0	0	0	0	0	0	2	25	3	947	86	1	0	0	295	0
2	0	1	0	19	747	0	453	6	3	2	1	2	0	1	0	0	0	0	1	0	1	75	4	381	85	1	0	0	192	0
2	0	1	0	19	748	0	291	86	1	2	1	1	1	0	0	0	0	0	0	1	1	75	4	402	9	1	0	0	81	0
2	0	1	0	19	749	0	508	87	0	0	1	1	1	1	0	0	0	0	1	0	1	75	4	354	88	1	0	0	30	0
2	0	1	0	19	750	0	686	86	1	2	1	1	1	1	0	0	0	0	0	1	1	75	4	252	9	1	0	0	293	0
2	0	1	0	19	751	0	478	82	0	0	1	1	1	1	0	0	0	0	1	0	1	75	4	293	85	1	0	0	1	0
2	0	1	0	19	752	0	531	90	1	0	1	1	1	1	0	0	0	0	1	1	1	75	4	295	85	1	0	0	111	0
2	0	1	0	19	753	0	592	88	2	0	1	2	0	1	0	0	0	0	0	1	2	25	3	482	84	1	0	0	182	0
2	0	1	0	19	754	0	456	84	1	1	1	1	1	0	0	0	0	0	1	0	1	75	4	304	85	1	0	0	102	0
2	0	1	0	19	755	0	521	86	2	1	2	2	1	1	0	0	0	0	0	1	1	75	4	335	85	1	0	0	265	0
2	0	1	0	19	756	0	433	86	2	0	2	2	1	1	0	0	0	0	0	0	2	25	4	282	10	0	0	0	176	0
2	0	1	0	19	757	0	672	81	1	3	2	1	0	1	0	0	0	0	0	0	1	75	4	655	88	1	0	0	150	0
2	0	1	0	19	758	0	583	9	1	1	1	1	1	0	0	0	0	0	1	0	1	75	4	425	88	1	0	0	268	0
2	0	1	0	19	759	0	444	85	1	0	1	1	1	1	0	0	0	0	1	1	1	75	4	324	9	1	0	0	10	0
2	0	1	0	19	760	0	353	87	1	1	1	1	1	1	0	0	0	0	1	1	1	75	4	333	88	1	0	0	158	0
2	0	1	0	19	761	0	500	87	2	2	2	2	1	1	0	0	0	0	1	1	1	75	4	266	104	1	0	0	235	0
2	0	1	0	19	762	0	462	87	2	2	2	2	1	1	0	0	0	0	1	1	1	75	4	293	84	1	0	0	4	0
2	0	1	0	19	763	0	579	86	1	1	2	1	0	1	0	0	0	0	1	1	2	25	4	262	83	0	0	0	293	0
2	0	1	0	19	764	0	359	84	1	3	1	1	1	0	0	0	0	0	0	1	1	75	4	339	83	1	0	0	54	0
2	0	1	0	19	765	0	479	84	3	1	2	2	1	1	0	0	0	0	0	0	2	25	4	245	6	0	0	0	288	0
2	0	1	0	19	766	0	487	80	0	2	1	1	1	1	0	0	0	0	0	0	1	75	4	270	9	1	0	0	143	0
2	0	1	0	19	767	0	453	85	0	1	1	1	1	1	0	0	0	0	1	0	1	75	4	365	6	1	0	0	112	0
2	0	1	0	19	768	0	422	6	0	2	1	1	1	1	0	0	0	0	0	1	1	75	4	368	84	1	0	0	121	0
2	0	1	0	19	769	0	712	85	3	0	2	2	1	1	0	0	0	0	0	0	1	75	4	341	6	1	0	0	65	0
2	0	1	0	19	770	1	541	91	3	3	1	2	0	-1	0	-1	0	-1	1	-1	1	75	4	353	86	1	0	0	201	0
2	0	1	0	19	771	0	455	83	0	0	2	1	0	0	0	0	0	0	1	1	1	75	4	335	6	1	0	0	236	0
2	0	1	0	19	772	0	450	83	2	1	2	2	1	0	0	0	0	0	0	1	1	75	4	298	83	1	0	0	170	0
2	0	1	0	19	773	0	465	87	1	2	1	1	1	1	0	0	0	0	0	0	1	75	4	296	87	1	0	0	37	0
2	0	1	0	19	774	0	452	6	1	0	1	1	1	1	0	0	0	0	1	0	1	75	4	348	9	1	0	0	33	0
2	0	1	0	19	775	0	616	83	0	1	2	1	0	1	0	0	0	0	1	1	1	75	4	313	84	1	0	0	220	0
2	0	1	0	19	776	0	526	6	3	1	2	2	1	0	0	0	0	0	0	1	1	75	4	307	85	1	0	0	89	0
2	0	1	0	19	777	0	461	83	1	1	1	1	1	1	0	0	0	0	1	0	1	75	4	293	6	1	0	0	213	0
2	0	1	0	19	778	0	458	9	0	1	2	1	0	1	0	0	0	0	1	1	2	25	4	210	9	0	0	0	204	0
2	0	1	0	19	779	0	375	83	3	3	1	2	0	0	0	0	0	0	1	1	1	75	4	226	86	1	0	0	171	0
2	0	1	0	19	780	0	441	83	2	2	2	2	1	0	0	0	0	0	1	1	1	75	4	242	84	1	0	0	300	0
2	0	1	0	19	781	0	610	10	3	1	2	2	1	1	0	0	0	0	0	1	1	75	4	149	9	1	0	0	250	0
2	0	1	0	19	782	0	471	6	3	2	2	2	1	1	0	0	0	0	1	0	1	75	4	239	90	1	0	0	196	0
2	0	1	0	19	783	0	516	86	2	1	2	2	1	1	0	0	0	0	0	1	1	75	4	233	84	1	0	0	150	0
2	0	1	0	19	784	0	512	87	3	0	2	2	1	1	0	0	0	0	0	0	2	25	4	214	9	0	0	0	235	0
2	0	1	0	19	785	0	266	88	0	3	2	1	0	1	0	0	0	0	0	0	1	75	4	249	90	1	0	0	76	0
2	0	1	0	19	786	0	484	86	2	2	1	2	0	0	0	0	0	0	1	0	1	75	4	234	83	1	0	0	157	0
2	0	1	0	19	787	0	226	87	2	3	1	2	0	0	0	0	0	0	1	1	1	75	4	179	84	1	0	0	248	0
2	0	1	0	19	788	0	326	9	3	2	2	2	1	0	0	0	0	0	1	1	1	75	4	260	85	1	0	0	128	0
2	0	1	0	19	789	0	604	6	1	3	1	1	1	1	0	0	0	0	0	1	2	25	4	254	85	0	0	0	130	0
2	0	1	0	19	790	0	422	85	0	2	1	1	1	1	0	0	0	0	0	0	1	75	4	255	9	1	0	0	88	0
2	0	1	0	19	791	0	697	87	2	0	2	2	1	1	0	0	0	0	0	0	2	25	3	406	84	1	0	0	297	0
2	0	1	0	19	792	0	711	85	2	0	2	2	1	1	0	0	0	0	0	0	1	75	4	309	6	1	0	0	275	0
2	0	1	0	19	793	0	488	85	1	2	1	1	1	1	0	0	0	0	0	0	1	75	4	318	85	1	0	0	242	0
2	0	1	0	19	794	0	546	85	0	2	1	1	1	1	0	0	0	0	0	0	2	25	3	374	82	1	0	0	210	0
2	0	1	0	19	795	0	459	87	1	3	1	1	1	1	0	0	0	0	0	0	1	75	4	275	84	1	0	0	60	0
2	0	1	0	19	796	0	701	85	0	3	1	1	1	1	0	0	0	0	0	0	1	75	4	251	85	1	0	0	199	0
2	0	1	0	19	797	0	576	85	3	0	1	2	0	1	0	0	0	0	0	0	1	75	4	228	84	1	0	0	231	0
2	0	1	0	19	798	0	631	89	1	3	1	1	1	0	0	0	0	0	0	0	1	75	4	296	84	1	0	0	180	0
2	0	1	0	19	799	0	606	83	1	2	1	1	1	1	0	0	0	0	0	0	1	75	4	320	87	1	0	0	233	0
2	0	1	0	19	800	0	547	86	1	0	1	1	1	1	0	0	0	0	1	0	1	75	4	439	83	1	0	0	262	0
2	0	1	0	19	801	0	825	6	0	3	1	1	1	1	0	0	0	0	0	1	1	75	4	243	9	1	0	0	151	0
2	0	1	0	19	802	0	777	86	0	3	2	1	0	1	0	0	0	0	0	0	1	75	4	228	6	1	0	0	267	0
2	0	1	0	19	803	0	727	116	0	1	1	1	1	0	0	0	0	0	1	0	1	75	4	276	87	1	0	0	71	0
2	0	1	0	19	804	0	862	83	3	3	2	2	1	1	0	0	0	0	1	1	1	75	4	293	86	1	0	0	161	0
2	0	1	0	19	805	0	619	82	2	1	2	2	1	1	0	0	0	0	0	1	2	25	3	445	84	1	0	0	228	0
2	0	1	0	19	806	0	592	85	2	3	2	2	1	1	0	0	0	0	1	0	1	75	4	339	85	1	0	0	291	0
2	0	1	0	19	807	0	613	9	3	2	2	2	1	1	0	0	0	0	1	1	1	75	4	406	87	1	0	0	209	0
2	0	1	0	19	808	0	491	90	2	1	2	2	1	1	0	0	0	0	0	1	1	75	4	370	86	1	0	0	164	0
2	0	1	0	19	809	0	504	83	2	1	2	2	1	1	0	0	0	0	0	0	2	25	3	526	85	1	0	0	250	0
2	0	1	0	19	810	0	673	85	1	2	1	1	1	1	0	0	0	0	0	0	1	75	4	240	83	1	0	0	20	0
2	0	1	0	19	811	0	541	86	2	3	2	2	1	1	0	0	0	0	1	0	1	75	4	306	6	1	0	0	165	0
2	0	1	0	19	812	0	632	6	2	2	1	2	0	1	0	0	0	0	1	1	2	25	4	249	84	0	0	0	147	0
2	0	1	0	19	813	0	592	87	0	3	1	1	1	0	0	0	0	0	0	1	1	75	4	322	88	1	0	0	197	0
2	0	1	0	19	814	0	535	82	2	1	2	2	1	1	0	0	0	0	0	0	1	75	4	332	86	1	0	0	262	0
2	0	1	0	19	815	0	654	85	1	2	1	1	1	1	0	0	0	0	0	0	1	75	4	366	88	1	0	0	252	0
2	0	1	0	19	816	0	689	88	2	3	2	2	1	1	0	0	0	0	1	0	1	75	4	288	93	1	0	0	293	0
2	0	1	0	19	817	0	609	83	1	0	1	1	1	1	0	0	0	0	1	1	2	25	3	483	117	1	0	0	243	0
2	0	1	0	19	818	0	631	84	0	3	1	1	1	1	0	0	0	0	0	1	1	75	4	359	86	1	0	0	107	0
2	0	1	0	19	819	0	720	84	3	1	2	2	1	1	0	0	0	0	0	0	1	75	4	270	87	1	0	0	161	0
2	0	1	0	19	820	0	516	85	1	0	1	1	1	1	0	0	0	0	1	0	1	75	4	281	86	1	0	0	63	0
2	0	1	0	19	821	0	596	86	3	2	2	2	1	1	0	0	0	0	1	1	1	75	4	278	6	1	0	0	287	0
2	0	1	0	19	822	0	807	87	3	0	2	2	1	1	0	0	0	0	0	1	2	25	4	241	6	0	0	0	74	0
2	0	1	0	19	823	0	555	84	3	1	2	2	1	1	0	0	0	0	0	0	1	75	4	320	81	1	0	0	124	0
2	0	1	0	19	824	0	680	8	0	0	1	1	1	1	0	0	0	0	1	0	1	75	4	326	85	1	0	0	266	0
2	0	1	0	19	825	0	761	87	2	2	2	2	1	1	0	0	0	0	1	1	1	75	4	213	85	1	0	0	257	0
2	0	1	0	19	826	0	519	87	3	0	1	2	0	1	0	0	0	0	0	1	1	75	4	237	84	1	0	0	105	0
2	0	1	0	19	827	0	694	83	0	2	1	1	1	0	0	0	0	0	0	0	2	25	4	277	87	0	0	0	240	0
2	0	1	0	19	828	0	520	85	0	0	2	1	0	1	0	0	0	0	1	0	1	75	4	270	6	1	0	0	190	0
2	0	1	0	19	829	0	771	85	3	0	2	2	1	0	0	0	0	0	0	1	2	25	4	238	89	0	0	0	151	0
2	0	1	0	19	830	0	469	6	1	0	1	1	1	1	0	0	0	0	1	0	1	75	4	333	87	1	0	0	181	0
2	0	1	0	19	831	0	562	86	2	1	2	2	1	1	0	0	0	0	0	1	1	75	4	374	86	1	0	0	47	0
2	0	1	0	19	832	0	577	6	2	3	2	2	1	1	0	0	0	0	1	0	2	25	3	372	84	1	0	0	61	0
2	0	1	0	19	833	0	831	84	3	0	2	2	1	1	0	0	0	0	0	1	1	75	4	279	6	1	0	0	201	0
2	0	1	0	19	834	0	620	86	1	0	1	1	1	1	0	0	0	0	1	0	1	75	4	381	84	1	0	0	244	0
2	0	1	0	19	835	0	768	83	1	3	1	1	1	1	0	0	0	0	0	1	1	75	4	283	86	1	0	0	182	0
2	0	1	0	19	836	0	577	9	2	2	2	2	1	1	0	0	0	0	1	0	2	25	4	308	85	0	0	0	209	0
2	0	1	0	19	837	0	713	85	3	1	2	2	1	1	0	0	0	0	0	1	1	75	4	550	87	1	0	0	192	0
2	0	1	0	19	838	0	620	9	3	0	2	2	1	1	0	0	0	0	0	0	1	75	4	381	86	1	0	0	131	0
2	0	1	0	19	839	0	613	84	0	1	1	1	1	1	0	0	0	0	1	0	1	75	4	295	9	1	0	0	156	0
2	0	1	0	19	840	1	610	82	0	2	2	1	0	-1	0	-1	0	-1	0	-1	2	25	3	499	88	1	0	0	28	0
2	0	1	0	19	841	0	464	84	2	2	2	2	1	0	0	0	0	0	1	0	1	75	4	439	84	1	0	0	249	0
2	0	1	0	19	842	0	602	75	3	2	2	2	1	1	0	0	0	0	1	1	1	75	4	428	86	1	0	0	154	0
2	0	1	0	19	843	0	643	84	3	1	1	2	0	1	0	0	0	0	0	1	1	75	4	339	9	1	0	0	18	0
2	0	1	0	19	844	0	624	85	3	0	2	2	1	0	0	0	0	0	0	0	1	75	4	337	9	1	0	0	158	0
2	0	1	0	19	845	0	504	83	1	2	1	1	1	1	0	0	0	0	0	0	2	25	3	558	9	1	0	0	276	0
2	0	1	0	19	846	0	481	85	3	2	2	2	1	1	0	0	0	0	1	0	1	75	4	455	83	1	0	0	295	0
2	0	1	0	19	847	0	504	85	3	3	2	2	1	1	0	0	0	0	1	1	2	25	3	510	87	1	0	0	166	0
2	0	1	0	19	848	0	581	6	2	2	2	2	1	1	0	0	0	0	1	1	1	75	4	439	86	1	0	0	102	0
2	0	1	0	19	849	0	577	86	3	2	2	2	1	1	0	0	0	0	1	1	2	25	3	564	78	1	0	0	92	0
2	0	1	0	19	850	0	734	84	1	2	1	1	1	1	0	0	0	0	0	1	1	75	4	586	6	1	0	0	172	0
2	0	1	0	19	851	0	417	84	1	0	1	1	1	1	0	0	0	0	1	0	1	75	4	346	9	1	0	0	244	0
2	0	1	0	19	852	0	285	88	0	2	1	1	1	1	0	0	0	0	0	1	1	75	4	332	9	1	0	0	181	0
2	0	1	0	19	853	0	482	6	0	0	1	1	1	1	0	0	0	0	1	0	1	75	4	345	84	1	0	0	198	0
2	0	1	0	19	854	0	510	84	1	0	1	1	1	1	0	0	0	0	1	1	1	75	4	276	6	1	0	0	50	0
2	0	1	0	19	855	0	575	163	2	0	2	2	1	1	0	0	0	0	0	1	2	25	3	354	86	1	0	0	21	0
2	0	1	0	19	856	0	719	84	0	2	1	1	1	1	0	0	0	0	0	0	1	75	4	300	85	1	0	0	188	0
2	0	1	0	19	857	0	706	86	3	0	2	2	1	1	0	0	0	0	0	0	1	75	4	272	86	1	0	0	291	0
2	0	1	0	19	858	0	481	85	0	0	1	1	1	1	0	0	0	0	1	0	1	75	4	280	85	1	0	0	262	0
2	0	1	0	19	859	0	650	85	1	3	1	1	1	1	0	0	0	0	0	1	1	75	4	314	84	1	0	0	39	0
2	0	1	0	19	860	0	566	87	0	0	1	1	1	1	0	0	0	0	1	0	1	75	4	361	82	1	0	0	55	0
2	0	1	0	19	861	0	644	84	0	3	1	1	1	1	0	0	0	0	0	1	1	75	4	277	87	1	0	0	52	0
2	0	1	0	19	862	0	592	82	1	2	1	1	1	1	0	0	0	0	0	0	1	75	4	259	84	1	0	0	222	0
2	0	1	0	19	863	0	439	88	1	0	1	1	1	1	0	0	0	0	1	0	1	75	4	288	89	1	0	0	76	0
2	0	1	0	19	864	0	475	82	2	3	2	2	1	1	0	0	0	0	1	1	2	25	3	466	84	1	0	0	131	0
2	0	1	0	19	865	0	570	85	2	3	2	2	1	1	0	0	0	0	1	1	1	75	4	221	83	1	0	0	87	0
2	0	1	0	19	866	0	423	9	3	3	1	2	0	1	0	0	0	0	1	1	1	75	4	225	9	1	0	0	278	0
2	0	1	0	19	867	0	514	85	2	2	2	2	1	0	0	0	0	0	1	1	1	75	4	248	9	1	0	0	153	0
2	0	1	0	19	868	0	495	85	1	1	1	1	1	1	0	0	0	0	1	1	1	75	4	278	82	1	0	0	283	0
2	0	1	0	19	869	0	471	85	2	2	2	2	1	1	0	0	0	0	1	1	1	75	4	223	86	1	0	0	49	0
2	0	1	0	19	870	0	586	84	2	3	1	2	0	1	0	0	0	0	1	1	1	75	4	125	9	1	0	0	35	0
2	0	1	0	19	871	0	360	85	3	3	2	2	1	0	0	0	0	0	1	1	1	75	4	404	85	1	0	0	229	0
2	0	1	0	19	872	0	424	6	1	3	1	1	1	1	0	0	0	0	0	1	1	75	4	306	86	1	0	0	300	0
2	0	1	0	19	873	0	642	9	2	2	2	2	1	1	0	0	0	0	1	0	1	75	4	259	86	1	0	0	268	0
2	0	1	0	19	874	0	549	84	0	1	1	1	1	1	0	0	0	0	1	1	1	75	4	281	82	1	0	0	164	0
2	0	1	0	19	875	0	544	88	0	3	2	1	0	1	0	0	0	0	0	1	1	75	4	213	85	1	0	0	204	0
2	0	1	0	19	876	0	426	10	0	3	1	1	1	0	0	0	0	0	0	0	1	75	4	403	86	1	0	0	99	0
2	0	1	0	19	877	0	604	82	3	0	2	2	1	1	0	0	0	0	0	0	1	75	4	286	9	1	0	0	76	0
2	0	1	0	19	878	0	617	83	1	3	1	1	1	1	0	0	0	0	0	0	1	75	4	298	85	1	0	0	177	0
2	0	1	0	19	879	0	496	87	0	2	1	1	1	1	0	0	0	0	0	0	1	75	4	326	83	1	0	0	225	0
2	0	1	0	19	880	0	634	85	2	1	2	2	1	1	0	0	0	0	0	0	2	25	4	299	87	0	0	0	269	0
2	0	1	0	19	881	0	525	88	2	3	2	2	1	1	0	0	0	0	1	0	1	75	4	274	84	1	0	0	262	0
2	0	1	0	19	882	0	660	89	2	1	2	2	1	1	0	0	0	0	0	1	1	75	4	420	86	1	0	0	259	0
2	0	1	0	19	883	0	583	88	3	0	1	2	0	1	0	0	0	0	0	0	1	75	4	250	86	1	0	0	139	0
2	0	1	0	19	884	0	482	83	2	3	2	2	1	0	0	0	0	0	1	0	2	25	4	249	83	0	0	0	290	0
2	0	1	0	19	885	0	522	86	1	3	1	1	1	1	0	0	0	0	0	1	1	75	4	239	84	1	0	0	299	0
2	0	1	0	19	886	0	736	94	0	3	1	1	1	1	0	0	0	0	0	0	2	25	4	269	82	0	0	0	119	0
2	0	1	0	19	887	0	597	85	2	2	2	2	1	1	0	0	0	0	1	0	1	75	4	391	6	1	0	0	194	0
2	0	1	0	19	888	0	684	6	0	3	2	1	0	1	0	0	0	0	0	1	2	25	3	698	9	1	0	0	22	0
2	0	1	0	19	889	0	647	83	1	1	1	1	1	0	0	0	0	0	1	0	1	75	4	359	82	1	0	0	100	0
2	0	1	0	19	890	0	464	10	1	1	1	1	1	1	0	0	0	0	1	1	1	75	4	360	83	1	0	0	206	0
2	0	1	0	19	891	0	589	92	1	3	1	1	1	1	0	0	0	0	0	1	1	75	4	383	84	1	0	0	298	0
2	0	1	0	19	892	0	624	6	2	1	2	2	1	1	0	0	0	0	0	0	2	25	3	545	6	1	0	0	113	0
2	0	1	0	19	893	0	538	84	0	1	2	1	0	1	0	0	0	0	1	0	1	75	4	303	84	1	0	0	79	0
2	0	1	0	19	894	0	712	83	1	3	1	1	1	0	0	0	0	0	0	1	2	25	3	469	85	1	0	0	66	0
2	0	1	0	19	895	0	688	86	3	3	2	2	1	1	0	0	0	0	1	0	1	75	4	255	82	1	0	0	153	0
2	0	1	0	19	896	0	757	84	3	2	2	2	1	1	0	0	0	0	1	1	1	75	4	273	85	1	0	0	88	0
2	0	1	0	19	897	0	843	85	3	0	2	2	1	1	0	0	0	0	0	1	2	25	3	451	9	1	0	0	132	0
2	0	1	0	19	898	0	875	84	3	1	2	2	1	1	0	0	0	0	0	0	1	75	4	322	92	1	0	0	58	0
2	0	1	0	19	899	0	781	86	3	1	2	2	1	1	0	0	0	0	0	0	1	75	4	600	83	1	0	0	104	0
2	0	1	0	19	900	0	944	86	1	1	1	1	1	1	0	0	0	0	1	0	1	75	4	277	6	1	0	0	55	0
2	0	1	0	19	901	0	944	83	3	0	1	2	0	1	0	0	0	0	0	1	1	75	4	404	84	1	0	0	37	0
2	0	1	0	19	902	0	608	86	2	3	2	2	1	0	0	0	0	0	1	0	1	75	4	370	86	1	0	0	193	0
2	0	1	0	19	903	0	1006	6	1	2	0	1	0	1	0	0	1	0	0	1	1	75	4	297	84	1	0	0	107	0
2	0	1	0	19	904	0	610	85	3	1	2	2	1	0	0	0	0	1	0	0	1	75	4	388	84	1	0	0	72	0
2	0	1	0	19	905	0	670	82	1	0	1	1	1	1	0	0	0	0	1	0	1	75	4	269	86	1	0	0	20	0
2	0	1	0	19	906	0	506	85	1	3	1	1	1	1	0	0	0	0	0	1	1	75	4	384	85	1	0	0	263	0
2	0	1	0	19	907	0	594	86	3	1	2	2	1	1	0	0	0	0	0	0	1	75	4	309	86	1	0	0	246	0
2	0	1	0	19	908	0	504	84	1	1	1	1	1	1	0	0	0	0	1	0	1	75	4	286	83	1	0	0	187	0
2	0	1	0	19	909	0	516	89	1	2	1	1	1	1	0	0	0	0	0	1	1	75	4	265	83	1	0	0	209	0
2	0	1	0	19	910	1	523	113	0	1	1	1	1	-1	0	-1	0	-1	1	-1	1	75	4	320	9	1	0	0	216	0
2	0	1	0	19	911	0	693	84	2	0	2	2	1	1	0	0	0	0	0	1	2	25	3	467	87	1	0	0	220	0
2	0	1	0	19	912	0	504	10	2	3	2	2	1	1	0	0	0	0	1	0	1	75	4	318	83	1	0	0	59	0
2	0	1	0	19	913	0	681	89	0	0	1	1	1	1	0	0	0	0	1	1	1	75	4	295	85	1	0	0	54	0
2	0	1	0	19	914	0	563	9	1	0	1	1	1	1	0	0	0	0	1	1	2	25	3	454	85	1	0	0	122	0
2	0	1	0	19	915	0	542	85	2	0	2	2	1	1	0	0	0	0	0	1	1	75	4	307	84	1	0	0	295	0
2	0	1	0	19	916	0	628	6	2	0	2	2	1	1	0	0	0	0	0	0	1	75	4	309	9	1	0	0	39	0
2	0	1	0	19	917	0	593	84	2	0	2	2	1	1	0	0	0	0	0	0	2	25	4	276	85	0	0	0	138	0
2	0	1	0	19	918	0	699	87	1	2	1	1	1	1	0	0	0	0	0	0	1	75	4	281	86	1	0	0	4	0
2	0	1	0	19	919	0	726	83	3	2	2	2	1	1	0	0	0	0	1	0	2	25	3	388	87	1	0	0	13	0
2	0	1	0	19	920	0	752	86	0	1	1	1	1	1	0	0	0	0	1	1	1	75	4	300	85	1	0	0	88	0
2	0	1	0	19	921	0	502	84	0	3	1	1	1	1	0	0	0	0	0	1	2	25	3	428	85	1	0	0	63	0
2	0	1	0	19	922	0	614	84	0	0	1	1	1	1	0	0	0	0	1	0	1	75	4	344	86	1	0	0	24	0
2	0	1	0	19	923	0	708	9	3	1	2	2	1	1	0	0	0	0	0	1	1	75	4	322	9	1	0	0	34	0
2	0	1	0	19	924	0	622	85	1	0	1	1	1	1	0	0	0	0	1	0	1	75	4	240	9	1	0	0	300	0
2	0	1	0	19	925	0	512	88	2	3	2	2	1	1	0	0	0	0	1	1	2	25	3	453	84	1	0	0	134	0
2	0	1	0	19	926	0	477	6	1	2	1	1	1	1	0	0	0	0	0	1	1	75	4	277	85	1	0	0	213	0
2	0	1	0	19	927	0	665	85	0	3	2	1	0	1	0	0	0	0	0	0	1	75	4	264	89	1	0	0	252	0
2	0	1	0	19	928	0	571	7	2	0	2	2	1	0	0	0	0	0	0	0	1	75	4	271	85	1	0	0	2	0
2	0	1	0	19	929	0	668	86	3	0	1	2	0	1	0	0	0	0	0	0	2	25	4	267	85	0	0	0	12	0
2	0	1	0	19	930	0	568	86	3	3	2	2	1	0	0	0	0	0	1	0	1	75	4	283	85	1	0	0	212	0
2	0	1	0	19	931	0	623	86	3	1	2	2	1	1	0	0	0	0	0	1	1	75	4	273	84	1	0	0	28	0
2	0	1	0	19	932	0	604	9	0	2	1	1	1	1	0	0	0	0	0	0	1	75	4	302	84	1	0	0	251	0
2	0	1	0	19	933	0	545	85	2	0	2	2	1	1	0	0	0	0	0	0	1	75	4	277	90	1	0	0	200	0
2	0	1	0	19	934	0	602	92	3	3	2	2	1	1	0	0	0	0	1	0	1	75	4	268	86	1	0	0	182	0
2	0	1	0	19	935	0	578	10	2	3	2	2	1	1	0	0	0	0	1	1	1	75	4	277	83	1	0	0	17	0
2	0	1	0	19	936	0	562	88	2	2	2	2	1	1	0	0	0	0	1	1	1	75	4	229	9	1	0	0	122	0
2	0	1	0	19	937	0	478	9	0	2	2	1	0	1	0	0	0	0	0	1	1	75	4	229	88	1	0	0	109	0
2	0	1	0	19	938	0	558	85	2	2	2	2	1	0	0	0	0	0	1	0	1	75	4	242	87	1	0	0	274	0
2	0	1	0	19	939	0	660	87	1	0	1	1	1	1	0	0	0	0	1	1	1	75	4	229	83	1	0	0	190	0
2	0	1	0	19	940	0	570	83	0	0	2	1	0	1	0	0	0	0	1	1	1	75	4	238	9	1	0	0	122	0
2	0	1	0	19	941	0	662	88	2	2	1	2	0	0	0	0	0	0	1	1	2	25	4	197	6	0	0	0	243	0
2	0	1	0	19	942	0	568	85	1	1	2	1	0	0	0	0	0	0	1	1	1	75	4	283	6	1	0	0	232	0
2	0	1	0	19	943	0	639	86	3	1	2	2	1	0	0	0	0	0	0	1	1	75	4	320	86	1	0	0	277	0
2	0	1	0	19	944	0	721	84	3	0	2	2	1	1	0	0	0	0	0	0	1	75	4	270	86	1	0	0	225	0
2	0	1	0	19	945	0	754	8	2	0	1	2	0	1	0	0	0	0	0	0	2	25	4	270	85	0	0	0	222	0
2	0	1	0	19	946	0	1006	6	0	0	0	1	0	0	0	0	1	0	1	0	1	75	4	500	109	1	0	0	106	0
2	0	1	0	19	947	0	429	6	1	1	1	1	1	0	0	0	0	1	1	1	1	75	4	246	83	1	0	0	125	0
2	0	1	0	19	948	0	479	83	3	1	1	2	0	1	0	0	0	0	0	1	1	75	4	229	84	1	0	0	96	0
2	0	1	0	19	949	0	526	84	1	2	1	1	1	0	0	0	0	0	0	0	2	25	3	436	85	1	0	0	119	0
2	0	1	0	19	950	0	556	89	0	2	1	1	1	1	0	0	0	0	0	0	1	75	4	224	86	1	0	0	176	0
2	0	1	0	19	951	0	503	82	0	0	1	1	1	1	0	0	0	0	1	0	1	75	4	269	83	1	0	0	122	0
2	0	1	0	19	952	0	693	6	3	1	2	2	1	1	0	0	0	0	0	1	2	25	4	324	85	0	0	0	115	0
2	0	1	0	19	953	0	588	9	3	0	2	2	1	1	0	0	0	0	0	0	1	75	4	447	87	1	0	0	71	0
2	0	1	0	19	954	0	713	85	0	0	2	1	0	1	0	0	0	0	1	0	1	75	4	326	85	1	0	0	51	0
2	0	1	0	19	955	0	577	82	3	2	2	2	1	0	0	0	0	0	1	1	2	25	3	469	9	1	0	0	73	0
2	0	1	0	19	956	0	575	84	1	3	1	1	1	1	0	0	0	0	0	1	1	75	4	275	6	1	0	0	64	0
2	0	1	0	19	957	0	541	86	2	1	2	2	1	1	0	0	0	0	0	0	2	25	3	450	83	1	0	0	167	0
2	0	1	0	19	958	0	600	89	3	0	1	2	0	1	0	0	0	0	0	0	1	75	4	282	85	1	0	0	238	0
2	0	1	0	19	959	0	494	85	2	3	2	2	1	0	0	0	0	0	1	0	1	75	4	261	76	1	0	0	192	0
2	0	1	0	19	960	0	554	85	1	1	1	1	1	1	0	0	0	0	1	1	1	75	4	319	9	1	0	0	45	0
2	0	1	0	19	961	0	618	89	3	0	2	2	1	1	0	0	0	0	0	1	1	75	4	331	6	1	0	0	85	0
2	0	1	0	19	962	0	645	83	3	0	2	2	1	1	0	0	0	0	0	0	1	75	4	325	87	1	0	0	182	0
2	0	1	0	19	963	0	955	6	1	0	1	1	1	1	0	0	0	0	1	0	1	75	4	303	84	1	0	0	131	0
2	0	1	0	19	964	0	518	82	3	3	2	2	1	1	0	0	0	0	1	1	1	75	4	300	29	1	0	0	73	0
2	0	1	0	19	965	0	630	88	0	0	1	1	1	1	0	0	0	0	1	1	1	75	4	407	86	1	0	0	218	0
2	0	1	0	19	966	0	667	78	2	1	2	2	1	1	0	0	0	0	0	1	1	75	4	346	84	1	0	0	231	0
2	0	1	0	19	967	0	654	88	2	2	2	2	1	1	0	0	0	0	1	0	2	25	3	525	84	1	0	0	26	0
2	0	1	0	19	968	0	698	82	0	0	1	1	1	1	0	0	0	0	1	1	1	75	4	408	9	1	0	0	163	0
2	0	1	0	19	969	0	702	87	3	0	2	2	1	1	0	0	0	0	0	1	1	75	4	364	84	1	0	0	70	0
2	0	1	0	19	970	0	855	83	0	2	1	1	1	1	0	0	0	0	0	0	1	75	4	382	6	1	0	0	126	0
2	0	1	0	19	971	0	551	88	2	3	2	2	1	1	0	0	0	0	1	0	2	25	3	475	85	1	0	0	249	0
2	0	1	0	19	972	0	526	94	3	1	1	2	0	1	0	0	0	0	0	1	1	75	4	307	84	1	0	0	23	0
2	0	1	0	19	973	0	704	85	1	1	1	1	1	0	0	0	0	0	1	0	1	75	4	286	84	1	0	0	86	0
2	0	1	0	19	974	0	695	86	0	1	1	1	1	1	0	0	0	0	1	1	1	75	4	277	89	1	0	0	64	0
2	0	1	0	19	975	0	640	82	3	1	2	2	1	1	0	0	0	0	0	1	1	75	4	352	6	1	0	0	141	0
2	0	1	0	19	976	0	680	9	3	0	2	2	1	1	0	0	0	0	0	0	2	25	4	231	85	0	0	0	283	0
2	0	1	0	19	977	0	664	6	2	0	2	2	1	1	0	0	0	0	0	0	1	75	4	407	85	1	0	0	130	0
2	0	1	0	19	978	0	607	86	0	1	1	1	1	1	0	0	0	0	1	0	1	75	4	385	87	1	0	0	89	0
2	0	1	0	19	979	0	875	6	1	3	1	1	1	1	0	0	0	0	0	1	2	25	3	546	81	1	0	0	48	0
2	0	1	0	19	980	1	529	6	2	3	2	2	1	-1	0	-1	0	-1	1	-1	1	75	4	310	83	1	0	0	78	0
2	0	1	0	19	981	0	432	82	1	1	1	1	1	1	0	0	0	0	1	1	1	75	4	393	84	1	0	0	145	0
2	0	1	0	19	982	0	528	84	2	1	2	2	1	1	0	0	0	0	0	1	1	75	4	341	88	1	0	0	277	0
2	0	1	0	19	983	0	391	85	1	2	2	1	0	1	0	0	0	0	0	0	1	75	4	290	84	1	0	0	186	0
2	0	1	0	19	984	0	599	87	0	0	1	1	1	0	0	0	0	0	1	0	1	75	4	313	87	1	0	0	129	0
2	0	1	0	19	985	0	609	9	3	3	2	2	1	1	0	0	0	0	1	1	2	25	3	467	84	1	0	0	274	0
2	0	1	0	19	986	0	533	92	1	3	1	1	1	1	0	0	0	0	0	1	1	75	4	218	87	1	0	0	39	0
2	0	1	0	19	987	0	550	85	1	0	1	1	1	1	0	0	0	0	1	0	1	75	4	314	90	1	0	0	297	0
2	0	1	0	19	988	0	571	84	2	1	2	2	1	1	0	0	0	0	0	1	1	75	4	318	85	1	0	0	125	0
2	0	1	0	19	989	0	838	93	0	3	2	1	0	1	0	0	0	0	0	0	1	75	4	255	6	1	0	0	1	0
2	0	1	0	19	990	0	572	86	1	0	1	1	1	0	0	0	0	0	1	0	1	75	4	288	10	1	0	0	190	0
2	0	1	0	19	991	0	501	86	1	2	1	1	1	1	0	0	0	0	0	1	1	75	4	283	6	1	0	0	165	0
2	0	1	0	19	992	0	466	83	1	0	1	1	1	1	0	0	0	0	1	0	1	75	4	297	83	1	0	0	194	0
2	0	1	0	19	993	0	574	85	3	0	2	2	1	1	0	0	0	0	0	1	2	25	3	385	82	1	0	0	272	0
2	0	1	0	19	994	0	436	84	2	3	1	2	0	1	0	0	0	0	1	0	1	75	4	237	6	1	0	0	129	0
2	0	1	0	19	995	0	437	87	2	2	2	2	1	0	0	0	0	0	1	1	1	75	4	221	85	1	0	0	202	0
2	0	1	0	19	996	0	514	9	0	3	1	1	1	1	0	0	0	0	0	1	1	75	4	264	83	1	0	0	20	0
2	0	1	0	19	997	0	628	83	3	0	2	2	1	1	0	0	0	0	0	0	1	75	4	309	82	1	0	0	104	0
2	0	1	0	19	998	0	654	83	3	2	2	2	1	1	0	0	0	0	1	0	1	75	4	302	82	1	0	0	122	0
2	0	1	0	19	999	0	662	84	1	3	1	1	1	1	0	0	0	0	0	1	1	75	4	294	9	1	0	0	212	0
2	0	1	0	19	1000	0	682	9	3	1	2	2	1	1	0	0	0	0	0	0	2	25	4	520	9	0	0	0	298	0
2	0	1	0	19	1001	0	569	9	2	3	2	2	1	1	0	0	0	0	1	0	1	75	4	269	83	1	0	0	280	0
2	0	1	0	19	1002	0	574	83	1	2	1	1	1	1	0	0	0	0	0	1	2	25	3	481	9	1	0	0	85	0
2	0	1	0	19	1003	0	603	6	2	0	2	2	1	1	0	0	0	0	0	0	1	75	4	381	85	1	0	0	193	0
2	0	1	0	19	1004	0	547	9	3	3	1	2	0	1	0	0	0	0	1	0	1	75	4	247	85	1	0	0	261	0
2	0	1	0	19	1005	0	665	83	3	3	1	2	0	0	0	0	0	0	1	1	1	75	4	280	6	1	0	0	157	0
2	0	1	0	19	1006	0	751	83	3	0	2	2	1	0	0	0	0	0	0	1	1	75	4	203	87	1	0	0	105	0
2	0	1	0	19	1007	0	532	86	2	2	2	2	1	1	0	0	0	0	1	0	2	25	4	249	84	0	0	0	255	0
2	0	1	0	19	1008	0	460	83	3	0	2	2	1	1	0	0	0	0	0	1	1	75	4	292	85	1	0	0	33	0
2	0	1	0	19	1009	0	592	87	0	1	1	1	1	1	0	0	0	0	1	0	1	75	4	355	84	1	0	0	202	0
2	0	1	0	19	1010	0	679	85	3	0	2	2	1	1	0	0	0	0	0	1	1	75	4	326	87	1	0	0	82	0
2	0	1	0	19	1011	0	640	6	3	3	2	2	1	1	0	0	0	0	1	0	2	25	3	464	84	1	0	0	77	0
2	0	1	0	19	1012	0	602	87	2	1	2	2	1	1	0	0	0	0	0	1	1	75	4	284	9	1	0	0	256	0
2	0	1	0	19	1013	0	655	6	0	0	2	1	0	1	0	0	0	0	1	0	1	75	4	303	84	1	0	0	185	0
2	0	1	0	19	1014	0	677	84	2	3	2	2	1	0	0	0	0	0	1	1	1	75	4	260	9	1	0	0	47	0
2	0	1	0	19	1015	0	751	92	2	2	2	2	1	1	0	0	0	0	1	1	1	75	4	251	88	1	0	0	61	0
2	0	1	0	19	1016	0	613	84	2	3	2	2	1	1	0	0	0	0	1	1	2	25	4	263	87	0	0	0	40	0
2	0	1	0	19	1017	0	595	86	1	2	1	1	1	1	0	0	0	0	0	1	1	75	4	325	9	1	0	0	256	0
2	0	1	0	19	1018	0	616	86	3	1	2	2	1	1	0	0	0	0	0	0	1	75	4	234	83	1	0	0	109	0
[truncated: 31,461 more rows]
