# Supplementary material for: Errors Disrupt Subsequent Early Attentional Processes
Source: PLoS One. 2016 Apr 6;11(4):e0151843. doi: 10.1371/journal.pone.0151843 (PMC4822836; doi:10.1371/journal.pone.0151843)
Supplement: S2 Dataset — (ZIP) [file pone.0151843.s002.zip]

Archive with 30 entries (30 files):
- oddnafout15_lap.erp
- oddnafout16_lap.erp
- oddnafout25_lap.erp
- oddnafout26_lap.erp
- oddnafout27_lap.erp
- oddnafout1_lap.erp
- oddnafout32_lap.erp
- oddnafout5_lap.erp
- oddnafout8_lap.erp
- oddnafout28_lap.erp
- oddnafout29_lap.erp
- oddnafout30_lap.erp
- oddnafout31_lap.erp
- oddnafout33_lap.erp
- oddnafout34_lap.erp
- oddnafout35_lap.erp
- oddnafout36_lap.erp
- oddnafout37_lap.erp
- oddnafout38_lap.erp
- oddnafout39_lap.erp
- oddnafout2_lap.erp
- oddnafout3_lap.erp
- oddnafout4_lap.erp
- oddnafout6_lap.erp
- oddnafout7_lap.erp
- oddnafout9_lap.erp
- oddnafout10_lap.erp
- oddnafout11_lap.erp
- oddnafout13_lap.erp
- oddnafout14_lap.erp
