# Supplementary material for: Errors Disrupt Subsequent Early Attentional Processes
Source: PLoS One. 2016 Apr 6;11(4):e0151843. doi: 10.1371/journal.pone.0151843 (PMC4822836; doi:10.1371/journal.pone.0151843)
Supplement: S3 Dataset — (ZIP) [file pone.0151843.s003.zip]

Archive with 30 entries (30 files):
- oddnafout39_ERN_lap.erp
- oddnafout1_ERN_lap.erp
- oddnafout2_ERN_lap.erp
- oddnafout3_ERN_lap.erp
- oddnafout4_ERN_lap.erp
- oddnafout5_ERN_lap.erp
- oddnafout6_ERN_lap.erp
- oddnafout7_ERN_lap.erp
- oddnafout8_ERN_lap.erp
- oddnafout9_ERN_lap.erp
- oddnafout10_ERN_lap.erp
- oddnafout11_ERN_lap.erp
- oddnafout13_ERN_lap.erp
- oddnafout14_ERN_lap.erp
- oddnafout15_ERN_lap.erp
- oddnafout16_ERN_lap.erp
- oddnafout25_ERN_lap.erp
- oddnafout26_ERN_lap.erp
- oddnafout27_ERN_lap.erp
- oddnafout28_ERN_lap.erp
- oddnafout29_ERN_lap.erp
- oddnafout30_ERN_lap.erp
- oddnafout31_ERN_lap.erp
- oddnafout32_ERN_lap.erp
- oddnafout33_ERN_lap.erp
- oddnafout34_ERN_lap.erp
- oddnafout35_ERN_lap.erp
- oddnafout36_ERN_lap.erp
- oddnafout37_ERN_lap.erp
- oddnafout38_ERN_lap.erp
